# Supplementary material for: The late chromatoid body component TSSK2 is involved in translational regulation in elongating spermatids in mice
Source: Reproduction. 2025 Oct 15;170(6):e250297. doi: 10.1530/REP-25-0297 (PMC12529751; doi:10.1530/REP-25-0297)
Supplement: Supplementary file 2 [file supplementary_tables.xlsx]

## Sheet: Table S1
Table S1. Mass spectrometric analysis of the TSSK2-interacting proteins in the mouse testis.
Proteins are classified according to PANTHER Classification System. Proteins shared with CB is marked in bold.
				TSSK2-IP1							TSSK2-IP2
Protein class	Accession	Description	Name	Coverage [%]	# Peptides	# PSMs	# Unique Peptides	MW [kDa]	Score Mascot	Found in Sample	Coverage [%]	# Peptides	# PSMs	# Unique Peptides	MW [kDa]	Score Mascot	Found in Sample
Translation initiation factor	P23116	Eukaryotic translation initiation factor 3 subunit A OS=Mus musculus OX=10090 GN=Eif3a PE=1 SV=5	Eif3a	52	84	150	84	161.8	3400	High	26	34	41	34	161.8	755	High
Translation initiation factor	O70194	Eukaryotic translation initiation factor 3 subunit D OS=Mus musculus OX=10090 GN=Eif3d PE=1 SV=2	Eif3d	56	26	66		63.9	2403	High	28	11	14	11	63.9	359	High
Translation initiation factor	Q8R1B4	Eukaryotic translation initiation factor 3 subunit C OS=Mus musculus OX=10090 GN=Eif3c PE=1 SV=1	Eif3c	48	43	71	43	105.5	1855	High	15	11	11	11	105.5	225	High
Translation initiation factor	Q8JZQ9	Eukaryotic translation initiation factor 3 subunit B OS=Mus musculus OX=10090 GN=Eif3b PE=1 SV=1	Eif3b	52	37	60	37	91.3	1613	High	24	13	15	13	91.3	356	High
Translation initiation factor	Q8QZY1	Eukaryotic translation initiation factor 3 subunit L OS=Mus musculus OX=10090 GN=Eif3l PE=1 SV=1	Eif3l	46	24	42	24	66.6	1468	High	14	6	7	6	66.6	231	High
Translation initiation factor	Q6NZJ6	Eukaryotic translation initiation factor 4 gamma 1 OS=Mus musculus OX=10090 GN=Eif4g1 PE=1 SV=1	Eif4g1	26	37	55	34	176	1173	High	6	7	7	6	176	118	High
Translation initiation factor	Q9QZD9	Eukaryotic translation initiation factor 3 subunit I OS=Mus musculus OX=10090 GN=Eif3i PE=1 SV=1	Eif3i	60	18	40	18	36.4	1144	High	34	9	13	9	36.4	363	High
Translation initiation factor	Q91WK2	Eukaryotic translation initiation factor 3 subunit H OS=Mus musculus OX=10090 GN=Eif3h PE=1 SV=1	Eif3h	32	14	27	14	39.8	1093	High	20	6	8	6	39.8	356	High
Translation initiation factor	Q9JMB7	Piwi-like protein 1 OS=Mus musculus OX=10090 GN=Piwil1 PE=1 SV=1	Piwil1	35	26	34	26	98.5	979	High	39	28	40	28	98.5	986	High
Translation initiation factor	P10126	Elongation factor 1-alpha 1 OS=Mus musculus OX=10090 GN=Eef1a1 PE=1 SV=3	Eef1a1	38	19	38	19	50.1	969	High	27	8	12	8	50.1	244	High
Translation initiation factor	Q80XI3	Eukaryotic translation initiation factor 4 gamma 3 OS=Mus musculus OX=10090 GN=Eif4g3 PE=1 SV=2	Eif4g3	25	33	38	30	174.8	925	High	7	11	13	10	174.8	268	High
Translation initiation factor	Q61584	Fragile X mental retardation syndrome-related protein 1 OS=Mus musculus OX=10090 GN=Fxr1 PE=1 SV=2	Fxr1	38	17	27	17	76.2	867	High	40	19	26	18	76.2	763	High
Translation initiation factor	P60229	Eukaryotic translation initiation factor 3 subunit E OS=Mus musculus OX=10090 GN=Eif3e PE=1 SV=1	Eif3e	36	20	25	20	52.2	627	High	10	4	4	4	52.2	96	High
Translation initiation factor	Q9Z1D1	Eukaryotic translation initiation factor 3 subunit G OS=Mus musculus OX=10090 GN=Eif3g PE=1 SV=2	Eif3g	55	16	28	16	35.6	595	High	28	4	5	4	35.6	94	High
Translation initiation factor	Q9DCH4	Eukaryotic translation initiation factor 3 subunit F OS=Mus musculus OX=10090 GN=Eif3f PE=1 SV=2	Eif3f	28	9	18	9	38	500	High	7	2	3	2	38	153	High
Translation initiation factor	Q8BGD9	Eukaryotic translation initiation factor 4B OS=Mus musculus OX=10090 GN=Eif4b PE=1 SV=1	Eif4b	16	7	8	7	68.8	448	High	9	3	3	3	68.8	175	High
Translation initiation factor	Q9DBZ5	Eukaryotic translation initiation factor 3 subunit K OS=Mus musculus OX=10090 GN=Eif3k PE=1 SV=1	Eif3k	28	6	10	6	25.1	285	High	10	2	2	2	25.1	27	High
Translation initiation factor	Q8BFR5	Elongation factor Tu, mitochondrial OS=Mus musculus OX=10090 GN=Tufm PE=1 SV=1	Tufm	25	8	8	8	49.5	211	High	10	3	3	3	49.5	69	High
Translation initiation factor	Q9WVR4	Fragile X mental retardation syndrome-related protein 2 OS=Mus musculus OX=10090 GN=Fxr2 PE=1 SV=1	Fxr2	10	5	5	5	73.7	202	High	21	8	9	7	73.7	248	High
Translation initiation factor	P70372	ELAV-like protein 1 OS=Mus musculus OX=10090 GN=Elavl1 PE=1 SV=2	Elavl1	23	5	7	5	36.1	165	High	24	5	5	5	36.1	158	High
Translation initiation factor	P57776	Elongation factor 1-delta OS=Mus musculus OX=10090 GN=Eef1d PE=1 SV=3	Eef1d	14	3	4	3	31.3	147	High	14	3	3	3	31.3	69	High
Translation initiation factor	P63242	Eukaryotic translation initiation factor 5A-1 OS=Mus musculus OX=10090 GN=Eif5a PE=1 SV=2	Eif5a	30	3	3	3	16.8	108	High	30	3	3	3	16.8	122	High
Ribosomal protein	P62754	40S ribosomal protein S6 OS=Mus musculus OX=10090 GN=Rps6 PE=1 SV=1	Rps6	39	10	22	10	28.7	759	High	42	13	30	13	28.7	1071	High
Ribosomal protein	P47911	60S ribosomal protein L6 OS=Mus musculus OX=10090 GN=Rpl6 PE=1 SV=3	Rpl6	43	13	19	13	33.5	705	High	47	16	23	16	33.5	684	High
Ribosomal protein	P97351	40S ribosomal protein S3a OS=Mus musculus OX=10090 GN=Rps3a PE=1 SV=3	Rps3a	66	17	30	17	29.9	689	High	62	19	32	19	29.9	678	High
Ribosomal protein	P35980	60S ribosomal protein L18 OS=Mus musculus OX=10090 GN=Rpl18 PE=1 SV=3	Rpl18	43	8	15	8	21.6	637	High	46	10	17	10	21.6	646	High
Ribosomal protein	P62242	40S ribosomal protein S8 OS=Mus musculus OX=10090 GN=Rps8 PE=1 SV=2	Rps8	55	13	23	13	24.2	626	High	62	15	26	15	24.2	790	High
Ribosomal protein	P25444	40S ribosomal protein S2 OS=Mus musculus OX=10090 GN=Rps2 PE=1 SV=3	Rps2	44	14	21	14	31.2	527	High	33	11	16	11	31.2	457	High
Ribosomal protein	P12970	60S ribosomal protein L7a OS=Mus musculus OX=10090 GN=Rpl7a PE=1 SV=2	Rpl7a	40	14	22	14	30	505	High	49	16	25	16	30	679	High
Ribosomal protein	Q8BP67	60S ribosomal protein L24 OS=Mus musculus OX=10090 GN=Rpl24 PE=1 SV=2	Rpl24	53	9	13	9	17.8	478	High	50	8	15	8	17.8	558	High
Ribosomal protein	Q9CZX8	40S ribosomal protein S19 OS=Mus musculus OX=10090 GN=Rps19 PE=1 SV=3	Rps19	59	10	14	10	16.1	444	High	56	10	13	10	16.1	335	High
Ribosomal protein	P62702	40S ribosomal protein S4, X isoform OS=Mus musculus OX=10090 GN=Rps4x PE=1 SV=2	Rps4x	37	12	19	12	29.6	418	High	37	11	19	11	29.6	460	High
Ribosomal protein	P62281	40S ribosomal protein S11 OS=Mus musculus OX=10090 GN=Rps11 PE=1 SV=3	Rps11	63	12	17	12	18.4	401	High	58	11	17	11	18.4	408	High
Ribosomal protein	P27659	60S ribosomal protein L3 OS=Mus musculus OX=10090 GN=Rpl3 PE=1 SV=3	Rpl3	37	16	20	16	46.1	391	High	44	22	30	22	46.1	744	High
Ribosomal protein	Q9CXW4	60S ribosomal protein L11 OS=Mus musculus OX=10090 GN=Rpl11 PE=1 SV=4	Rpl11	38	7	11	7	20.2	386	High	38	8	12	8	20.2	341	High
Ribosomal protein	P97461	40S ribosomal protein S5 OS=Mus musculus OX=10090 GN=Rps5 PE=1 SV=3	Rps5	30	7	12	7	22.9	367	High	15	3	4	3	22.9	177	High
Ribosomal protein	Q9CR57	60S ribosomal protein L14 OS=Mus musculus OX=10090 GN=Rpl14 PE=1 SV=3	Rpl14	36	8	13	8	23.5	328	High	51	12	19	12	23.5	675	High
Ribosomal protein	P62717	60S ribosomal protein L18a OS=Mus musculus OX=10090 GN=Rpl18a PE=1 SV=1	Rpl18a	42	7	11	7	20.7	327	High	37	7	9	7	20.7	264	High
Ribosomal protein	P62245	40S ribosomal protein S15a OS=Mus musculus OX=10090 GN=Rps15a PE=1 SV=2	Rps15a	47	6	11	6	14.8	315	High	49	6	9	6	14.8	252	High
Ribosomal protein	P62889	60S ribosomal protein L30 OS=Mus musculus OX=10090 GN=Rpl30 PE=1 SV=2	Rpl30	59	5	10	5	12.8	314	High	51	4	9	4	12.8	360	High
Ribosomal protein	P47915	60S ribosomal protein L29 OS=Mus musculus OX=10090 GN=Rpl29 PE=1 SV=2	Rpl29	34	7	12	7	17.6	313	High	38	7	12	7	17.6	290	High
Ribosomal protein	P62918	60S ribosomal protein L8 OS=Mus musculus OX=10090 GN=Rpl8 PE=1 SV=2	Rpl8	40	12	16	12	28	309	High	40	12	16	12	28	339	High
Ribosomal protein	P47963	60S ribosomal protein L13 OS=Mus musculus OX=10090 GN=Rpl13 PE=1 SV=3	Rpl13	34	8	10	8	24.3	301	High	43	10	14	10	24.3	399	High
Ribosomal protein	P62301	40S ribosomal protein S13 OS=Mus musculus OX=10090 GN=Rps13 PE=1 SV=2	Rps13	45	8	13	8	17.2	298	High	38	7	12	7	17.2	321	High
Ribosomal protein	P84099	60S ribosomal protein L19 OS=Mus musculus OX=10090 GN=Rpl19 PE=1 SV=1	Rpl19	30	8	12	8	23.5	297	High	29	8	13	8	23.5	358	High
Ribosomal protein	P86048	60S ribosomal protein L10-like OS=Mus musculus OX=10090 GN=Rpl10l PE=2 SV=1	Rpl10l	45	10	12	2	24.5	294	High	61	13	17	3	24.5	324	High
Ribosomal protein	P14131	40S ribosomal protein S16 OS=Mus musculus OX=10090 GN=Rps16 PE=1 SV=4	Rps16	36	7	10	7	16.4	291	High	36	6	8	6	16.4	244	High
Ribosomal protein	P62270	40S ribosomal protein S18 OS=Mus musculus OX=10090 GN=Rps18 PE=1 SV=3	Rps18	59	11	14	11	17.7	282	High	59	10	14	10	17.7	297	High
Ribosomal protein	P41105	60S ribosomal protein L28 OS=Mus musculus OX=10090 GN=Rpl28 PE=1 SV=2	Rpl28	46	10	13	10	15.7	277	High	53	11	17	11	15.7	484	High
Ribosomal protein	Q6ZWV3	60S ribosomal protein L10 OS=Mus musculus OX=10090 GN=Rpl10 PE=1 SV=3	Rpl10	45	9	10	1	24.6	265	High	61	13	17	3	24.6	348	High
Ribosomal protein	P53026	60S ribosomal protein L10a OS=Mus musculus OX=10090 GN=Rpl10a PE=1 SV=3	Rpl10a	28	6	10	6	24.9	263	High	28	7	11	7	24.9	321	High
Ribosomal protein	P14148	60S ribosomal protein L7 OS=Mus musculus OX=10090 GN=Rpl7 PE=1 SV=2	Rpl7	31	11	14	11	31.4	249	High	43	17	23	17	31.4	436	High
Ribosomal protein	Q6ZWN5	40S ribosomal protein S9 OS=Mus musculus OX=10090 GN=Rps9 PE=1 SV=3	Rps9	31	8	10	8	22.6	238	High	38	10	12	10	22.6	244	High
Ribosomal protein	Q9D1R9	60S ribosomal protein L34 OS=Mus musculus OX=10090 GN=Rpl34 PE=1 SV=2	Rpl34	41	6	8	6	13.3	237	High	43	7	9	7	13.3	259	High
Ribosomal protein	P14869	60S acidic ribosomal protein P0 OS=Mus musculus OX=10090 GN=Rplp0 PE=1 SV=3	Rplp0	32	7	9	7	34.2	227	High	27	5	6	5	34.2	197	High
Ribosomal protein	P62264	40S ribosomal protein S14 OS=Mus musculus OX=10090 GN=Rps14 PE=1 SV=3	Rps14	43	9	12	9	16.3	224	High	43	9	12	9	16.3	210	High
Ribosomal protein	P35979	60S ribosomal protein L12 OS=Mus musculus OX=10090 GN=Rpl12 PE=1 SV=2	Rpl12	66	7	8	7	17.8	220	High	55	7	9	7	17.8	313	High
Ribosomal protein	P62830	60S ribosomal protein L23 OS=Mus musculus OX=10090 GN=Rpl23 PE=1 SV=1	Rpl23	54	8	9	8	14.9	212	High	48	7	9	7	14.9	188	High
Ribosomal protein	Q9CZM2	60S ribosomal protein L15 OS=Mus musculus OX=10090 GN=Rpl15 PE=1 SV=4	Rpl15	27	6	9	6	24.1	202	High	27	6	10	6	24.1	254	High
Ribosomal protein	P62908	40S ribosomal protein S3 OS=Mus musculus OX=10090 GN=Rps3 PE=1 SV=1	Rps3	49	10	11	10	26.7	192	High	25	4	5	4	26.7	76	High
Ribosomal protein	O09167	60S ribosomal protein L21 OS=Mus musculus OX=10090 GN=Rpl21 PE=1 SV=3	Rpl21	43	5	7	5	18.6	182	High	50	8	13	8	18.6	326	High
Ribosomal protein	P61255	60S ribosomal protein L26 OS=Mus musculus OX=10090 GN=Rpl26 PE=1 SV=1	Rpl26	47	7	10	7	17.2	181	High	52	13	15	13	17.2	280	High
Ribosomal protein	P62751	60S ribosomal protein L23a OS=Mus musculus OX=10090 GN=Rpl23a PE=1 SV=1	Rpl23a	37	6	8	6	17.7	179	High	44	8	10	8	17.7	271	High
Ribosomal protein	P62267	40S ribosomal protein S23 OS=Mus musculus OX=10090 GN=Rps23 PE=1 SV=3	Rps23	36	6	7	6	15.8	175	High	31	4	6	4	15.8	185	High
Ribosomal protein	P63276	40S ribosomal protein S17 OS=Mus musculus OX=10090 GN=Rps17 PE=1 SV=2	Rps17	26	5	7	5	15.5	171	High	42	4	5	4	15.5	99	High
Ribosomal protein	P62900	60S ribosomal protein L31 OS=Mus musculus OX=10090 GN=Rpl31 PE=1 SV=1	Rpl31	53	7	8	7	14.5	167	High	45	6	7	6	14.5	115	High
Ribosomal protein	Q6ZWV7	60S ribosomal protein L35 OS=Mus musculus OX=10090 GN=Rpl35 PE=1 SV=1	Rpl35	37	5	9	5	14.5	163	High	43	6	9	6	14.5	165	High
Ribosomal protein	P62849	40S ribosomal protein S24 OS=Mus musculus OX=10090 GN=Rps24 PE=1 SV=1	Rps24	33	5	6	5	15.4	157	High	43	7	10	7	15.4	199	High
Ribosomal protein	P19253	60S ribosomal protein L13a OS=Mus musculus OX=10090 GN=Rpl13a PE=1 SV=4	Rpl13a	30	8	8	8	23.4	154	High	36	9	12	9	23.4	281	High
Ribosomal protein	P62852	40S ribosomal protein S25 OS=Mus musculus OX=10090 GN=Rps25 PE=1 SV=1	Rps25	42	6	8	6	13.7	151	High	34	4	6	4	13.7	100	High
Ribosomal protein	P62911	60S ribosomal protein L32 OS=Mus musculus OX=10090 GN=Rpl32 PE=1 SV=2	Rpl32	40	5	6	5	15.9	150	High	46	7	8	7	15.9	180	High
Ribosomal protein	P62855	40S ribosomal protein S26 OS=Mus musculus OX=10090 GN=Rps26 PE=1 SV=3	Rps26	44	4	5	4	13	146	High	44	4	7	4	13	143	High
Ribosomal protein	P14115	60S ribosomal protein L27a OS=Mus musculus OX=10090 GN=Rpl27a PE=1 SV=5	Rpl27a	24	3	4	3	16.6	130	High	30	4	7	4	16.6	176	High
Ribosomal protein	P61358	60S ribosomal protein L27 OS=Mus musculus OX=10090 GN=Rpl27 PE=1 SV=2	Rpl27	13	2	3	2	15.8	117	High	36	5	6	5	15.8	189	High
Ribosomal protein	P60867	40S ribosomal protein S20 OS=Mus musculus OX=10090 GN=Rps20 PE=1 SV=1	Rps20	31	3	4	3	13.4	113	High	39	4	4	4	13.4	115	High
Ribosomal protein	Q9CPR4	60S ribosomal protein L17 OS=Mus musculus OX=10090 GN=Rpl17 PE=1 SV=3	Rpl17	22	5	5	5	21.4	91	High	39	10	12	10	21.4	228	High
Ribosomal protein	P83882	60S ribosomal protein L36a OS=Mus musculus OX=10090 GN=Rpl36a PE=3 SV=2	Rpl36a	40	5	6	5	12.4	86	High	37	5	6	5	12.4	62	High
Ribosomal protein	O55142	60S ribosomal protein L35a OS=Mus musculus OX=10090 GN=Rpl35a PE=1 SV=2	Rpl35a	22	3	4	3	12.5	79	High	27	3	4	3	12.5	80	High
Ribosomal protein	P67984	60S ribosomal protein L22 OS=Mus musculus OX=10090 GN=Rpl22 PE=1 SV=2	Rpl22	20	2	3	2	14.8	75	High	31	3	3	3	14.8	104	High
Ribosomal protein	P63323	40S ribosomal protein S12 OS=Mus musculus OX=10090 GN=Rps12 PE=1 SV=2	Rps12	29	3	6	3	14.5	71	High	14	2	2	2	14.5	24	High
Ribosomal protein	P62082	40S ribosomal protein S7 OS=Mus musculus OX=10090 GN=Rps7 PE=2 SV=1	Rps7	24	3	3	3	22.1	58	High	12	2	2	2	22.1	24	High
Ribosomal protein	Q6ZWY3	40S ribosomal protein S27-like OS=Mus musculus OX=10090 GN=Rps27l PE=1 SV=3	Rps27l	25	2	3	2	9.5	57	High	25	2	2	2	9.5	69	High
Ribosomal protein	P47964	60S ribosomal protein L36 OS=Mus musculus OX=10090 GN=Rpl36 PE=1 SV=2	Rpl36	29	4	5	4	12.2	57	High	29	5	5	5	12.2	75	High
Ribosomal protein	P62274	40S ribosomal protein S29 OS=Mus musculus OX=10090 GN=Rps29 PE=1 SV=2	Rps29	34	2	2	2	6.7	54	High	48	3	3	3	6.7	57	High
Ribosomal protein	Q9D823	60S ribosomal protein L37 OS=Mus musculus OX=10090 GN=Rpl37 PE=3 SV=3	Rpl37	22	3	3	3	11.1	48	High	22	3	3	3	11.1	55	High
Ribosomal protein	P99027	60S acidic ribosomal protein P2 OS=Mus musculus OX=10090 GN=Rplp2 PE=1 SV=3	Rplp2	46	2	2	2	11.6	42	High	77	4	5	4	11.6	151	High
RNA metabolism protein	P29341	Polyadenylate-binding protein 1 OS=Mus musculus OX=10090 GN=Pabpc1 PE=1 SV=2	Pabpc1	72	48	82	48	70.6	2203	High	51	34	57	34	70.6	1452	High
RNA metabolism protein	Q8VIJ6	Splicing factor, proline- and glutamine-rich OS=Mus musculus OX=10090 GN=Sfpq PE=1 SV=1	Sfpq	51	46	85	45	75.4	2100	High	58	61	142	60	75.4	3272	High
RNA metabolism protein	Q8R326	Paraspeckle component 1 OS=Mus musculus OX=10090 GN=Pspc1 PE=1 SV=1	Pspc1	59	33	55	33	58.7	1283	High	61	40	79	40	58.7	2024	High
RNA metabolism protein	Q7TSC1	Protein PRRC2A OS=Mus musculus OX=10090 GN=Prrc2a PE=1 SV=1	Prrc2a	17	26	33	25	229.1	650	High	9	12	13	12	229.1	188	High
RNA helicase	Q9EPU0	Regulator of nonsense transcripts 1 OS=Mus musculus OX=10090 GN=Upf1 PE=1 SV=2	Upf1	19	17	24	17	123.9	525	High	19	16	20	16	123.9	399	High
RNA helicase	Q61496	ATP-dependent RNA helicase DDX4 OS=Mus musculus OX=10090 GN=Ddx4 PE=1 SV=2	Ddx4	23	11	13	10	76.4	497	High	14	6	7	5	76.4	235	High
mRNA capping factor	Q3UJB9	Enhancer of mRNA-decapping protein 4 OS=Mus musculus OX=10090 GN=Edc4 PE=1 SV=2	Edc4	11	9	12	9	152.4	433	High	5	4	4	4	152.4	112	High
RNA metabolism protein	Q64368	Deleted in azoospermia-like OS=Mus musculus OX=10090 GN=Dazl PE=1 SV=1	Dazl	26	6	10	6	33.3	383	High	20	4	7	4	33.3	268	High
RNA helicase	P16381	Putative ATP-dependent RNA helicase Pl10 OS=Mus musculus OX=10090 GN=D1Pas1 PE=1 SV=1	D1Pas1	25	14	16	2	73.1	374	High	25	14	16	1	73.1	363	High
RNA helicase	Q62167	ATP-dependent RNA helicase DDX3X OS=Mus musculus OX=10090 GN=Ddx3x PE=1 SV=3	Ddx3x	23	13	15	1	73.1	353	High	24	14	16	1	73.1	331	High
RNA metabolism protein	Q99K48	Non-POU domain-containing octamer-binding protein OS=Mus musculus OX=10090 GN=Nono PE=1 SV=3	Nono	35	15	19	14	54.5	336	High	56	22	36	21	54.5	644	High
RNA helicase	P60843	Eukaryotic initiation factor 4A-I OS=Mus musculus OX=10090 GN=Eif4a1 PE=1 SV=1	Eif4a1	17	5	8	2	46.1	299	High	10	3	5	3	46.1	144	High
RNA metabolism protein	Q3TLH4	Protein PRRC2C OS=Mus musculus OX=10090 GN=Prrc2c PE=1 SV=3	Prrc2c	6	12	12	11	310.7	287	High	1	3	3	3	310.7	52	High
RNA metabolism protein	O70305	Ataxin-2 OS=Mus musculus OX=10090 GN=Atxn2 PE=1 SV=1	Atxn2	8	7	8	7	136.4	264	High	6	5	5	5	136.4	210	High
RNA splicing factor	Q9D0E1	Heterogeneous nuclear ribonucleoprotein M OS=Mus musculus OX=10090 GN=Hnrnpm PE=1 SV=3	Hnrnpm	18	10	11	10	77.6	245	High	52	34	59	34	77.6	1875	High
RNA helicase	Q91VR5	ATP-dependent RNA helicase DDX1 OS=Mus musculus OX=10090 GN=Ddx1 PE=1 SV=1	Ddx1	16	9	10	9	82.4	220	High	9	6	7	6	82.4	135	High
RNA processing factor	Q08288	Cell growth-regulating nucleolar protein OS=Mus musculus OX=10090 GN=Lyar PE=1 SV=2	Lyar	19	6	7	6	43.7	206	High	34	11	15	11	43.7	464	High
RNA metabolism protein	Q5SUE7	Adenosine deaminase domain-containing protein 1 OS=Mus musculus OX=10090 GN=Adad1 PE=1 SV=1	Adad1	19	7	8	7	67.8	205	High	6	2	3	2	67.8	101	High
RNA metabolism protein	P61406	Telomerase-binding protein EST1A OS=Mus musculus OX=10090 GN=Smg6 PE=1 SV=1	Smg6	11	9	9	9	160.4	200	High	6	5	5	5	160.4	96	High
RNA metabolism protein	Q8BMA6	Signal recognition particle subunit SRP68 OS=Mus musculus OX=10090 GN=Srp68 PE=1 SV=2	Srp68	10	3	3	3	70.5	198	High	10	3	3	3	70.5	172	High
RNA metabolism protein	Q60865	Caprin-1 OS=Mus musculus OX=10090 GN=Caprin1 PE=1 SV=2	Caprin1	14	7	8	7	78.1	191	High	12	6	6	6	78.1	198	High
RNA metabolism protein	O08583	THO complex subunit 4 OS=Mus musculus OX=10090 GN=Alyref PE=1 SV=3	Alyref	17	4	5	4	26.9	188	High	22	5	8	5	26.9	243	High
RNA metabolism protein	P97855	Ras GTPase-activating protein-binding protein 1 OS=Mus musculus OX=10090 GN=G3bp1 PE=1 SV=1	G3bp1	20	6	8	6	51.8	188	High	12	4	6	4	51.8	158	High
RNA metabolism protein	Q921F2	TAR DNA-binding protein 43 OS=Mus musculus OX=10090 GN=Tardbp PE=1 SV=1	Tardbp	14	5	5	5	44.5	185	High	8	3	3	3	44.5	122	High
RNA metabolism protein	Q6ZQ58	La-related protein 1 OS=Mus musculus OX=10090 GN=Larp1 PE=1 SV=3	Larp1	10	8	10	8	121.1	176	High	11	7	8	7	121.1	134	High
RNA metabolism protein	P61979	Heterogeneous nuclear ribonucleoprotein K OS=Mus musculus OX=10090 GN=Hnrnpk PE=1 SV=1	Hnrnpk	23	8	10	8	50.9	175	High	24	8	10	8	50.9	192	High
RNA metabolism protein	Q9CY58	Plasminogen activator inhibitor 1 RNA-binding protein OS=Mus musculus OX=10090 GN=Serbp1 PE=1 SV=2	Serbp1	22	7	9	7	44.7	172	High	17	6	7	6	44.7	144	High
RNA splicing factor	O35737	Heterogeneous nuclear ribonucleoprotein H OS=Mus musculus OX=10090 GN=Hnrnph1 PE=1 SV=3	Hnrnph1	13	4	4	3	49.2	170	High	20	7	9	5	49.2	273	High
RNA helicase	B2RR83	3'-5' RNA helicase YTHDC2 OS=Mus musculus OX=10090 GN=Ythdc2 PE=1 SV=1	Ythdc2	7	7	7	7	161	159	High	8	8	9	8	161	315	High
RNA splicing factor	Q9Z2X1	Heterogeneous nuclear ribonucleoprotein F OS=Mus musculus OX=10090 GN=Hnrnpf PE=1 SV=3	Hnrnpf	15	6	7	5	45.7	142	High	33	12	15	10	45.7	353	High
mRNA polyadenylation factor	Q8VCU0	Protein angel homolog 1 OS=Mus musculus OX=10090 GN=Angel1 PE=1 SV=2	Angel1	6	3	6	3	75.2	133	High	6	3	4	3	75.2	138	High
RNA processing factor	Q52KI8	Serine/arginine repetitive matrix protein 1 OS=Mus musculus OX=10090 GN=Srrm1 PE=1 SV=2	Srrm1	6	3	4	3	106.8	116	High	8	6	7	6	106.8	209	High
RNA metabolism protein	Q7TQH0	Ataxin-2-like protein OS=Mus musculus OX=10090 GN=Atxn2l PE=1 SV=1	Atxn2l	12	8	9	8	110.6	116	High	4	3	3	3	110.6	80	High
RNA metabolism protein	P60335	Poly(rC)-binding protein 1 OS=Mus musculus OX=10090 GN=Pcbp1 PE=1 SV=1	Pcbp1	28	5	6	5	37.5	115	High	19	4	4	2	37.5	90	High
RNA helicase	P23249	Putative helicase MOV-10 OS=Mus musculus OX=10090 GN=Mov10 PE=1 SV=2	Mov10	7	5	5	5	113.5	94	High	8	6	6	6	113.5	149	High
RNA metabolism protein	Q7TMK9	Heterogeneous nuclear ribonucleoprotein Q OS=Mus musculus OX=10090 GN=Syncrip PE=1 SV=2	Syncrip	6	3	3	3	69.6	85	High	6	3	4	3	69.6	92	High
RNA metabolism protein	Q9Z130	Heterogeneous nuclear ribonucleoprotein D-like OS=Mus musculus OX=10090 GN=Hnrnpdl PE=1 SV=1	Hnrnpdl	14	4	4	3	33.5	84	High	8	3	3	2	33.5	47	High
RNA metabolism protein	P53996	Cellular nucleic acid-binding protein OS=Mus musculus OX=10090 GN=Cnbp PE=1 SV=2	Cnbp	34	4	5	4	19.6	78	High	47	6	8	6	19.6	131	High
RNA processing factor	Q8K310	Matrin-3 OS=Mus musculus OX=10090 GN=Matr3 PE=1 SV=1	Matr3	5	2	2	2	94.6	76	High	11	6	9	6	94.6	242	High
RNA metabolism protein	Q61545	RNA-binding protein EWS OS=Mus musculus OX=10090 GN=Ewsr1 PE=1 SV=2	Ewsr1	7	3	3	3	68.4	76	High	5	2	2	2	68.4	64	High
RNA helicase	Q61656	Probable ATP-dependent RNA helicase DDX5 OS=Mus musculus OX=10090 GN=Ddx5 PE=1 SV=2	Ddx5	5	3	3	1	69.2	75	High	12	7	8	5	69.2	206	High
RNA metabolism protein	Q05CL8	La-related protein 7 OS=Mus musculus OX=10090 GN=Larp7 PE=1 SV=2	Larp7	9	3	4	3	64.8	75	High	13	5	5	5	64.8	64	High
RNA helicase	Q501J6	Probable ATP-dependent RNA helicase DDX17 OS=Mus musculus OX=10090 GN=Ddx17 PE=1 SV=1	Ddx17	6	3	3	1	72.4	71	High	10	5	5	3	72.4	146	High
RNA helicase	O70133	ATP-dependent RNA helicase A OS=Mus musculus OX=10090 GN=Dhx9 PE=1 SV=2	Dhx9	3	3	3	3	149.4	68	High	6	8	9	8	149.4	205	High
RNA splicing factor	Q91W18	Tudor domain-containing protein 3 OS=Mus musculus OX=10090 GN=Tdrd3 PE=1 SV=4	Tdrd3	6	2	2	2	82.2	66	High	7	3	3	3	82.2	78	High
RNA processing factor	O88569	Heterogeneous nuclear ribonucleoproteins A2/B1 OS=Mus musculus OX=10090 GN=Hnrnpa2b1 PE=1 SV=2	Hnrnpa2b1	13	3	4	3	37.4	66	High	26	7	12	7	37.4	271	High
RNA metabolism protein	P97379	Ras GTPase-activating protein-binding protein 2 OS=Mus musculus OX=10090 GN=G3bp2 PE=1 SV=2	G3bp2	5	3	3	3	54.1	66	High	5	2	2	2	54.1	37	High
RNA metabolism protein	P32067	Lupus La protein homolog OS=Mus musculus OX=10090 GN=Ssb PE=1 SV=1	Ssb	9	3	3	3	47.7	62	High	7	2	2	2	47.7	37	High
RNA splicing factor	Q60749	KH domain-containing, RNA-binding, signal transduction-associated protein 1 OS=Mus musculus OX=10090 GN=Khdrbs1 PE=1 SV=2	Khdrbs1	5	2	3	2	48.3	59	High	17	4	7	4	48.3	85	High
RNA metabolism protein	Q924M5	Protein boule-like OS=Mus musculus OX=10090 GN=Boll PE=1 SV=2	Boll	6	2	2	2	30.8	58	High	6	2	2	2	30.8	42	High
RNA metabolism protein	Q61990	Poly(rC)-binding protein 2 OS=Mus musculus OX=10090 GN=Pcbp2 PE=1 SV=1	Pcbp2	7	2	2	2	38.2	57	High	12	3	3	1	38.2	69	High
RNA metabolism protein	P86049	Probable RNA-binding protein 46 OS=Mus musculus OX=10090 GN=Rbm46 PE=1 SV=1	Rbm46	5	2	2	2	60	57	High	11	4	4	4	60	78	High
RNA splicing factor	P84104	Serine/arginine-rich splicing factor 3 OS=Mus musculus OX=10090 GN=Srsf3 PE=1 SV=1	Srsf3	22	3	3	3	19.3	54	High	40	5	6	5	19.3	147	High
RNA helicase	Q99PU8	ATP-dependent RNA helicase DHX30 OS=Mus musculus OX=10090 GN=Dhx30 PE=1 SV=1	Dhx30	3	3	3	3	136.6	47	High	5	5	5	5	136.6	90	High
RNA processing factor	Q8R081	Heterogeneous nuclear ribonucleoprotein L OS=Mus musculus OX=10090 GN=Hnrnpl PE=1 SV=2	Hnrnpl	4	2	2	2	63.9	36	High	9	4	5	4	63.9	138	High
RNA splicing factor	O35326	Serine/arginine-rich splicing factor 5 OS=Mus musculus OX=10090 GN=Srsf5 PE=1 SV=2	Srsf5	9	2	2	2	30.9	34	High	9	2	3	2	30.9	96	High
RNA processing factor	P17225	Polypyrimidine tract-binding protein 1 OS=Mus musculus OX=10090 GN=Ptbp1 PE=1 SV=2	Ptbp1	5	2	2	2	56.4	30	High	3	2	2	2	56.4	56	High
RNA metabolism protein	P09405	Nucleolin OS=Mus musculus OX=10090 GN=Ncl PE=1 SV=2	Ncl	7	3	3	3	76.7	29	High	3	2	3	2	76.7	64	High
RNA metabolism protein	Q99020	Heterogeneous nuclear ribonucleoprotein A/B OS=Mus musculus OX=10090 GN=Hnrnpab PE=1 SV=1	Hnrnpab	6	2	2	1	30.8	27	High	11	3	3	2	30.8	43	High
Cytoskeletal protein	P05213	Tubulin alpha-1B chain OS=Mus musculus OX=10090 GN=Tuba1b PE=1 SV=2	Tuba1b	47	25	99	2	50.1	3855	High	36	12	40	3	50.1	1315	High
Cytoskeletal protein	P05214	Tubulin alpha-3 chain OS=Mus musculus OX=10090 GN=Tuba3a PE=1 SV=1	Tuba3a	50	24	99	3	49.9	3839	High	38	13	41	1	49.9	1360	High
Cytoskeletal protein	Q9JJZ2	Tubulin alpha-8 chain OS=Mus musculus OX=10090 GN=Tuba8 PE=1 SV=1	Tuba8	33	17	67	4	50	2417	High	24	9	24	1	50	721	High
Cytoskeletal protein	Q9ERD7	Tubulin beta-3 chain OS=Mus musculus OX=10090 GN=Tubb3 PE=1 SV=1	Tubb3	58	24	62	9	50.4	2173	High	49	20	40	7	50.4	1299	High
Cytoskeletal protein	Q9D6F9	Tubulin beta-4A chain OS=Mus musculus OX=10090 GN=Tubb4a PE=1 SV=3	Tubb4a	42	17	46	1	49.6	1433	High	48	14	31	1	49.6	955	High
Cytoskeletal protein	Q922F4	Tubulin beta-6 chain OS=Mus musculus OX=10090 GN=Tubb6 PE=1 SV=1	Tubb6	26	13	37	2	50.1	1366	High	26	12	25	2	50.1	780	High
Cytoskeletal protein	Q9JHU4	Cytoplasmic dynein 1 heavy chain 1 OS=Mus musculus OX=10090 GN=Dync1h1 PE=1 SV=2	Dync1h1	17	55	60	55	531.7	1161	High	1	3	3	3	531.7	96	High
Cytoskeletal protein	P63168	Dynein light chain 1, cytoplasmic OS=Mus musculus OX=10090 GN=Dynll1 PE=1 SV=1	Dynll1	62	6	10	4	10.4	311	High	62	4	5	3	10.4	149	High
Cytoskeletal protein	P18760	Cofilin-1 OS=Mus musculus OX=10090 GN=Cfl1 PE=1 SV=3	Cfl1	63	7	13	5	18.5	260	High	38	4	4	4	18.5	81	High
Cytoskeletal protein	P97315	Cysteine and glycine-rich protein 1 OS=Mus musculus OX=10090 GN=Csrp1 PE=1 SV=3	Csrp1	46	6	7	6	20.6	259	High	28	4	5	4	20.6	176	High
Cytoskeletal protein	Q9D0M5	Dynein light chain 2, cytoplasmic OS=Mus musculus OX=10090 GN=Dynll2 PE=1 SV=1	Dynll2	57	4	6	2	10.3	220	High	57	3	4	2	10.3	151	High
Cytoskeletal protein	P02535	Keratin, type I cytoskeletal 10 OS=Mus musculus OX=10090 GN=Krt10 PE=1 SV=3	Krt10	12	7	7	6	57.7	201	High	5	3	3	2	57.7	65	High
Cytoskeletal protein	Q8VDD5	Myosin-9 OS=Mus musculus OX=10090 GN=Myh9 PE=1 SV=4	Myh9	7	8	9	7	226.2	177	High	69	168	328	141	226.2	11454	High
Cytoskeletal protein	Q60605	Myosin light polypeptide 6 OS=Mus musculus OX=10090 GN=Myl6 PE=1 SV=3	Myl6	32	4	6	3	16.9	164	High	78	17	52	15	16.9	1860	High
Cytoskeletal protein	Q64331	Unconventional myosin-VI OS=Mus musculus OX=10090 GN=Myo6 PE=1 SV=1	Myo6	4	3	3	3	146.3	147	High	27	29	45	29	146.3	1444	High
Cytoskeletal protein	Q61879	Myosin-10 OS=Mus musculus OX=10090 GN=Myh10 PE=1 SV=2	Myh10	3	4	4	3	228.9	122	High	64	161	285	134	228.9	9202	High
Cytoskeletal protein	Q61414	Keratin, type I cytoskeletal 15 OS=Mus musculus OX=10090 GN=Krt15 PE=1 SV=2	Krt15	6	4	4	3	49.1	116	High	4	3	4	2	49.1	103	High
Cytoskeletal protein	P97479	Unconventional myosin-VIIa OS=Mus musculus OX=10090 GN=Myo7a PE=1 SV=2	Myo7a	3	4	4	4	254.8	97	High	6	10	12	10	254.8	291	High
Cytoskeletal protein	P28740	Kinesin-like protein KIF2A OS=Mus musculus OX=10090 GN=Kif2a PE=1 SV=2	Kif2a	5	4	4	3	79.7	77	High	8	4	4	2	79.7	101	High
Cytoskeletal protein	Q922S8	Kinesin-like protein KIF2C OS=Mus musculus OX=10090 GN=Kif2c PE=1 SV=1	Kif2c	5	2	2	1	81	65	High	5	2	2	1	81	42	High
Cytoskeletal protein	Q8CI43	Myosin light chain 6B OS=Mus musculus OX=10090 GN=Myl6b PE=1 SV=1	Myl6b	14	2	2	1	22.7	61	High	36	7	13	5	22.7	398	High
Cytoskeletal protein	Q3THE2	Myosin regulatory light chain 12B OS=Mus musculus OX=10090 GN=Myl12b PE=1 SV=2	Myl12b	16	2	2	2	19.8	58	High	45	6	15	3	19.8	497	High
Cytoskeletal protein	Q9DCT8	Cysteine-rich protein 2 OS=Mus musculus OX=10090 GN=Crip2 PE=1 SV=1	Crip2	23	2	2	2	22.7	53	High	34	3	3	3	22.7	60	High
Cytoskeletal protein	Q8C0N1	Kinesin-like protein KIF2B OS=Mus musculus OX=10090 GN=Kif2b PE=1 SV=1	Kif2b	3	2	2	1	75.4	52	High	8	4	4	2	75.4	100	High
Cytoskeletal protein	P97434	Myosin phosphatase Rho-interacting protein OS=Mus musculus OX=10090 GN=Mprip PE=1 SV=2	Mprip	8	5	5	5	116.3	50	High	17	11	12	11	116.3	277	High
	O54887	Testis-specific serine kinase substrate OS=Mus musculus OX=10090 GN=Tsks PE=1 SV=4	Tsks	68	43	78	43	63.5	2571	High	69	44	82	44	63.5	2688	High
	Q8VC30	Triokinase/FMN cyclase OS=Mus musculus OX=10090 GN=Tkfc PE=1 SV=1	Tkfc	54	26	55	26	59.7	1973	High	47	20	36	20	59.7	1321	High
	P97819	85/88 kDa calcium-independent phospholipase A2 OS=Mus musculus OX=10090 GN=Pla2g6 PE=1 SV=3	Pla2g6	46	25	52	25	89.5	1714	High	45	24	41	24	89.5	1229	High
	O54863	Testis-specific serine/threonine-protein kinase 2 OS=Mus musculus OX=10090 GN=Tssk2 PE=1 SV=2	Tssk2	49	25	43	19	41	1067	High	63	26	42	21	41	1033	High
	O35098	Dihydropyrimidinase-related protein 4 OS=Mus musculus OX=10090 GN=Dpysl4 PE=1 SV=1	Dpysl4	58	22	29	21	61.9	938	High	15	4	5	4	61.9	58	High
	P63017	Heat shock cognate 71 kDa protein OS=Mus musculus OX=10090 GN=Hspa8 PE=1 SV=1	Hspa8	23	13	27	5	70.8	828	High	21	11	14	5	70.8	447	High
	Q9Z2C8	Y-box-binding protein 2 OS=Mus musculus OX=10090 GN=Ybx2 PE=1 SV=1	Ybx2	41	17	30	15	38.2	668	High	49	18	31	14	38.2	712	High
	Q80W49	Beta/gamma crystallin domain-containing protein 3 OS=Mus musculus OX=10090 GN=Crybg3 PE=1 SV=2	Crybg3	27	20	26	20	114.2	622	High	14	9	11	9	114.2	431	High
	P20029	Endoplasmic reticulum chaperone BiP OS=Mus musculus OX=10090 GN=Hspa5 PE=1 SV=3	Hspa5	30	15	17	14	72.4	608	High	23	12	16	11	72.4	496	High
	Q9JKB3	Y-box-binding protein 3 OS=Mus musculus OX=10090 GN=Ybx3 PE=1 SV=2	Ybx3	77	15	23	13	38.8	588	High	67	19	28	14	38.8	630	High
	Q68FD5	Clathrin heavy chain 1 OS=Mus musculus OX=10090 GN=Cltc PE=1 SV=3	Cltc	13	17	20	17	191.4	566	High	3	4	5	4	191.4	105	High
	E9PY46	Intraflagellar transport protein 140 homolog OS=Mus musculus OX=10090 GN=Ift140 PE=1 SV=1	Ift140	15	16	21	16	165.8	560	High	5	4	4	4	165.8	127	High
	Q61241	Testis-specific serine/threonine-protein kinase 1 OS=Mus musculus OX=10090 GN=Tssk1b PE=1 SV=2	Tssk1b	51	16	25	10	41.6	560	High	51	15	25	10	41.6	571	High
	Q3U3T8	WD repeat-containing protein 62 OS=Mus musculus OX=10090 GN=Wdr62 PE=1 SV=2	Wdr62	14	13	17	13	167.2	539	High	8	7	8	7	167.2	183	High
	Q80TP3	E3 ubiquitin-protein ligase UBR5 OS=Mus musculus OX=10090 GN=Ubr5 PE=1 SV=2	Ubr5	7	12	14	12	308.2	524	High	4	7	7	7	308.2	184	High
	Q8CIE6	Coatomer subunit alpha OS=Mus musculus OX=10090 GN=Copa PE=1 SV=2	Copa	18	14	20	14	138.3	510	High	22	17	20	17	138.3	540	High
	Q3TLI0	Trafficking protein particle complex subunit 10 OS=Mus musculus OX=10090 GN=Trappc10 PE=1 SV=2	Trappc10	18	15	17	15	141.5	467	High	21	17	21	17	141.5	562	High
	Q9D8N0	Elongation factor 1-gamma OS=Mus musculus OX=10090 GN=Eef1g PE=1 SV=3	Eef1g	30	11	17	11	50	456	High	6	2	2	2	50	84	High
	Q9EQF6	Dihydropyrimidinase-related protein 5 OS=Mus musculus OX=10090 GN=Dpysl5 PE=1 SV=1	Dpysl5	35	16	21	16	61.5	438	High	5	4	4	4	61.5	71	High
	Q80YT5	Spermatogenesis-associated protein 20 OS=Mus musculus OX=10090 GN=Spata20 PE=1 SV=1	Spata20	25	14	20	14	88.4	404	High	16	9	11	9	88.4	214	High
	P16627	Heat shock 70 kDa protein 1-like OS=Mus musculus OX=10090 GN=Hspa1l PE=1 SV=4	Hspa1l	11	6	11	2	70.6	369	High	11	5	7	1	70.6	206	High
	P62960	Y-box-binding protein 1 OS=Mus musculus OX=10090 GN=Ybx1 PE=1 SV=3	Ybx1	61	13	18	11	35.7	351	High	39	13	17	8	35.7	366	High
	Q99LF4	RNA-splicing ligase RtcB homolog OS=Mus musculus OX=10090 GN=Rtcb PE=1 SV=1	Rtcb	28	10	13	10	55.2	322	High	21	6	10	6	55.2	242	High
	Q99MW1	Serine/threonine-protein kinase 31 OS=Mus musculus OX=10090 GN=Stk31 PE=1 SV=2	Stk31	15	12	13	12	114.9	304	High	2	2	2	2	114.9	92	High
	A3KGV1	Outer dense fiber protein 2 OS=Mus musculus OX=10090 GN=Odf2 PE=1 SV=1	Odf2	14	10	11	10	95.5	300	High	11	6	6	6	95.5	173	High
	Q9DBR7	Protein phosphatase 1 regulatory subunit 12A OS=Mus musculus OX=10090 GN=Ppp1r12a PE=1 SV=2	Ppp1r12a	14	11	11	11	114.9	293	High	25	22	25	19	114.9	606	High
	Q9JMB0	G kinase-anchoring protein 1 OS=Mus musculus OX=10090 GN=Gkap1 PE=1 SV=1	Gkap1	23	8	11	8	41.7	288	High	12	6	8	6	41.7	230	High
	P61407	Tudor domain-containing protein 6 OS=Mus musculus OX=10090 GN=Tdrd6 PE=1 SV=1	Tdrd6	4	7	8	7	237.8	287	High	3	5	6	5	237.8	186	High
	P06151	L-lactate dehydrogenase A chain OS=Mus musculus OX=10090 GN=Ldha PE=1 SV=3	Ldha	21	6	8	4	36.5	286	High	15	4	4	2	36.5	145	High
	O70325	Phospholipid hydroperoxide glutathione peroxidase OS=Mus musculus OX=10090 GN=Gpx4 PE=1 SV=4	Gpx4	58	10	12	10	22.2	284	High	30	5	5	5	22.2	118	High
	P62983	Ubiquitin-40S ribosomal protein S27a OS=Mus musculus OX=10090 GN=Rps27a PE=1 SV=2	Rps27a	49	7	11	5	17.9	265	High	51	8	15	5	17.9	408	High
	Q9WUM5	Succinate--CoA ligase [ADP/GDP-forming] subunit alpha, mitochondrial OS=Mus musculus OX=10090 GN=Suclg1 PE=1 SV=4	Suclg1	27	8	10	8	36.1	257	High	30	11	15	11	36.1	388	High
	P16125	L-lactate dehydrogenase B chain OS=Mus musculus OX=10090 GN=Ldhb PE=1 SV=2	Ldhb	18	5	8	4	36.5	254	High	18	5	6	4	36.5	165	High
	P11499	Heat shock protein HSP 90-beta OS=Mus musculus OX=10090 GN=Hsp90ab1 PE=1 SV=3	Hsp90ab1	14	8	10	6	83.2	249	High	10	5	5	4	83.2	149	High
	Q68FF6	ARF GTPase-activating protein GIT1 OS=Mus musculus OX=10090 GN=Git1 PE=1 SV=1	Git1	20	8	10	8	85.2	244	High	9	4	4	4	85.2	100	High
	A2RSJ4	UHRF1-binding protein 1-like OS=Mus musculus OX=10090 GN=Uhrf1bp1l PE=1 SV=2	Uhrf1bp1l	10	9	11	9	161.8	242	High	10	9	9	9	161.8	181	High
	Q922U2	Keratin, type II cytoskeletal 5 OS=Mus musculus OX=10090 GN=Krt5 PE=1 SV=1	Krt5	13	7	9	4	61.7	238	High	8	6	7	2	61.7	229	High
	Q6Y7W8	GRB10-interacting GYF protein 2 OS=Mus musculus OX=10090 GN=Gigyf2 PE=1 SV=2	Gigyf2	7	6	8	6	149.1	235	High	5	4	6	4	149.1	217	High
	P43275	Histone H1.1 OS=Mus musculus OX=10090 GN=H1-1 PE=1 SV=2	H1-1	43	8	9	8	21.8	228	High	50	10	15	9	21.8	477	High
	Q8BWT1	3-ketoacyl-CoA thiolase, mitochondrial OS=Mus musculus OX=10090 GN=Acaa2 PE=1 SV=3	Acaa2	37	7	7	7	41.8	226	High	16	3	3	3	41.8	54	High
	Q8VEK3	Heterogeneous nuclear ribonucleoprotein U OS=Mus musculus OX=10090 GN=Hnrnpu PE=1 SV=1	Hnrnpu	12	7	8	7	87.9	224	High	24	13	17	13	87.9	499	High
	Q62318	Transcription intermediary factor 1-beta OS=Mus musculus OX=10090 GN=Trim28 PE=1 SV=3	Trim28	18	9	9	9	88.8	204	High	10	6	6	6	88.8	106	High
	Q922R8	Protein disulfide-isomerase A6 OS=Mus musculus OX=10090 GN=Pdia6 PE=1 SV=3	Pdia6	14	5	5	5	48.1	197	High	7	2	3	2	48.1	74	High
	P11983	T-complex protein 1 subunit alpha OS=Mus musculus OX=10090 GN=Tcp1 PE=1 SV=3	Tcp1	13	5	7	5	60.4	196	High	10	4	4	4	60.4	89	High
	Q62252	Sperm surface protein Sp17 OS=Mus musculus OX=10090 GN=Spa17 PE=1 SV=1	Spa17	25	3	5	3	17.3	195	High	18	2	3	2	17.3	124	High
	Q3UMT1	Protein phosphatase 1 regulatory subunit 12C OS=Mus musculus OX=10090 GN=Ppp1r12c PE=1 SV=1	Ppp1r12c	13	7	8	7	84.6	194	High	10	5	5	5	84.6	174	High
	P35700	Peroxiredoxin-1 OS=Mus musculus OX=10090 GN=Prdx1 PE=1 SV=1	Prdx1	21	4	6	3	22.2	181	High	12	2	2	2	22.2	53	High
	P68040	Receptor of activated protein C kinase 1 OS=Mus musculus OX=10090 GN=Rack1 PE=1 SV=3	Rack1	42	9	9	9	35.1	180	High	14	4	4	4	35.1	59	High
	P07759	Serine protease inhibitor A3K OS=Mus musculus OX=10090 GN=Serpina3k PE=1 SV=2	Serpina3k	17	5	5	5	46.9	180	High	17	4	4	4	46.9	147	High
	Q8BFW7	Lipoma-preferred partner homolog OS=Mus musculus OX=10090 GN=Lpp PE=1 SV=1	Lpp	17	5	5	5	65.8	179	High	7	2	2	2	65.8	53	High
	P27786	Steroid 17-alpha-hydroxylase/17,20 lyase OS=Mus musculus OX=10090 GN=Cyp17a1 PE=1 SV=1	Cyp17a1	12	4	6	4	57.6	178	High	7	2	3	2	57.6	113	High
	Q61999	Outer dense fiber protein 1 OS=Mus musculus OX=10090 GN=Odf1 PE=2 SV=1	Odf1	8	3	5	3	27.5	174	High	5	2	4	2	27.5	113	High
	Q8VCM7	Fibrinogen gamma chain OS=Mus musculus OX=10090 GN=Fgg PE=1 SV=1	Fgg	13	4	4	4	49.4	165	High	6	2	2	2	49.4	60	High
	Q06890	Clusterin OS=Mus musculus OX=10090 GN=Clu PE=1 SV=1	Clu	13	5	5	5	51.6	161	High	16	5	5	5	51.6	109	High
	Q8BHJ5	F-box-like/WD repeat-containing protein TBL1XR1 OS=Mus musculus OX=10090 GN=Tbl1xr1 PE=1 SV=1	Tbl1xr1	11	3	4	3	55.6	160	High	11	4	9	4	55.6	327	High
	P68254	14-3-3 protein theta OS=Mus musculus OX=10090 GN=Ywhaq PE=1 SV=1	Ywhaq	20	5	5	3	27.8	156	High	26	6	6	6	27.8	189	High
	Q9D8L5	Coiled-coil domain-containing protein 91 OS=Mus musculus OX=10090 GN=Ccdc91 PE=1 SV=2	Ccdc91	14	5	7	5	50	155	High	19	8	10	8	50	220	High
	P02088	Hemoglobin subunit beta-1 OS=Mus musculus OX=10090 GN=Hbb-b1 PE=1 SV=2	Hbb-b1	25	3	3	1	15.8	150	High	20	2	2	1	15.8	121	High
	Q60875	Rho guanine nucleotide exchange factor 2 OS=Mus musculus OX=10090 GN=Arhgef2 PE=1 SV=4	Arhgef2	8	5	6	5	111.9	148	High	8	5	6	5	111.9	235	High
	Q80X50	Ubiquitin-associated protein 2-like OS=Mus musculus OX=10090 GN=Ubap2l PE=1 SV=1	Ubap2l	6	4	4	4	116.7	147	High	3	2	2	2	116.7	26	High
	Q9D9J2	Testis-expressed protein 33 OS=Mus musculus OX=10090 GN=Tex33 PE=1 SV=1	Tex33	47	9	9	9	30.2	142	High	16	3	3	3	30.2	49	High
	Q8BX17	Gem-associated protein 5 OS=Mus musculus OX=10090 GN=Gemin5 PE=1 SV=2	Gemin5	3	3	3	3	166.5	135	High	2	2	2	2	166.5	80	High
	P62862	40S ribosomal protein S30 OS=Mus musculus OX=10090 GN=Fau PE=1 SV=1	Fau	19	2	4	2	6.6	129	High	19	2	6	2	6.6	128	High
	Q07133	Histone H1t OS=Mus musculus OX=10090 GN=Hist1h1t PE=1 SV=4	Hist1h1t	29	5	5	5	21.5	126	High	34	7	12	5	21.5	418	High
	P07901	Heat shock protein HSP 90-alpha OS=Mus musculus OX=10090 GN=Hsp90aa1 PE=1 SV=4	Hsp90aa1	11	7	8	5	84.7	122	High	7	4	4	3	84.7	93	High
	Q7TSG5	SH3 domain-containing protein 21 OS=Mus musculus OX=10090 GN=Sh3d21 PE=1 SV=1	Sh3d21	13	4	4	4	60.3	119	High	11	3	4	3	60.3	58	High
	P29699	Alpha-2-HS-glycoprotein OS=Mus musculus OX=10090 GN=Ahsg PE=1 SV=1	Ahsg	10	2	2	2	37.3	113	High	11	2	3	2	37.3	134	High
	Q3U0M1	Trafficking protein particle complex subunit 9 OS=Mus musculus OX=10090 GN=Trappc9 PE=1 SV=2	Trappc9	10	8	9	8	128.2	111	High	11	10	12	10	128.2	265	High
	P27546	Microtubule-associated protein 4 OS=Mus musculus OX=10090 GN=Map4 PE=1 SV=3	Map4	10	7	7	7	117.4	108	High	5	4	5	4	117.4	122	High
	Q8C0C7	Phenylalanine--tRNA ligase alpha subunit OS=Mus musculus OX=10090 GN=Farsa PE=1 SV=1	Farsa	9	3	3	3	57.6	108	High	13	5	6	5	57.6	167	High
	Q3V0F0	RIMS-binding protein 3 OS=Mus musculus OX=10090 GN=Rimbp3 PE=1 SV=2	Rimbp3	1	2	2	2	177.2	107	High	1	2	2	2	177.2	102	High
	Q8BFU2	Histone H2A type 3 OS=Mus musculus OX=10090 GN=Hist3h2a PE=1 SV=3	Hist3h2a	35	3	5	3	14.1	106	High	35	3	4	3	14.1	100	High
	Q99MV7	RING finger protein 17 OS=Mus musculus OX=10090 GN=Rnf17 PE=1 SV=2	Rnf17	3	3	3	3	185.5	106	High	3	3	3	3	185.5	78	High
	P49718	DNA replication licensing factor MCM5 OS=Mus musculus OX=10090 GN=Mcm5 PE=1 SV=2	Mcm5	7	4	4	4	82.4	105	High	5	3	3	3	82.4	27	High
	Q80U49	Centrosomal protein of 170 kDa protein B OS=Mus musculus OX=10090 GN=Cep170b PE=1 SV=2	Cep170b	4	3	3	3	170.7	104	High	10	10	10	10	170.7	193	High
	P97447	Four and a half LIM domains protein 1 OS=Mus musculus OX=10090 GN=Fhl1 PE=1 SV=3	Fhl1	15	3	4	3	31.9	104	High	25	6	8	6	31.9	194	High
	P80314	T-complex protein 1 subunit beta OS=Mus musculus OX=10090 GN=Cct2 PE=1 SV=4	Cct2	11	4	5	4	57.4	104	High	5	2	2	2	57.4	43	High
	P16460	Argininosuccinate synthase OS=Mus musculus OX=10090 GN=Ass1 PE=1 SV=1	Ass1	19	6	7	6	46.6	102	High	10	4	4	4	46.6	129	High
	A2A9R3	Melanoma-associated antigen B4 OS=Mus musculus OX=10090 GN=Mageb4 PE=1 SV=1	Mageb4	10	4	4	4	60.9	102	High	8	3	3	3	60.9	130	High
	P70398	Probable ubiquitin carboxyl-terminal hydrolase FAF-X OS=Mus musculus OX=10090 GN=Usp9x PE=1 SV=2	Usp9x	2	4	4	4	290.5	102	High	1	2	2	2	290.5	51	High
	P01942	Hemoglobin subunit alpha OS=Mus musculus OX=10090 GN=Hba PE=1 SV=2	Hba	36	4	6	4	15.1	98	High	28	3	5	3	15.1	124	High
	Q9EP71	Ankycorbin OS=Mus musculus OX=10090 GN=Rai14 PE=1 SV=1	Rai14	7	5	5	5	108.8	96	High	13	10	11	10	108.8	306	High
	Q3TTP0	Testicular spindle-associated protein SHCBP1L OS=Mus musculus OX=10090 GN=Shcbp1l PE=1 SV=1	Shcbp1l	4	2	2	2	70.9	95	High	5	2	2	2	70.9	30	High
	Q9DA79	Dipeptidase 3 OS=Mus musculus OX=10090 GN=Dpep3 PE=1 SV=1	Dpep3	5	2	3	2	54.2	94	High	14	6	9	6	54.2	197	High
	Q9CX86	Heterogeneous nuclear ribonucleoprotein A0 OS=Mus musculus OX=10090 GN=Hnrnpa0 PE=1 SV=1	Hnrnpa0	10	3	3	3	30.5	93	High	10	3	5	3	30.5	149	High
	Q8BKC5	Importin-5 OS=Mus musculus OX=10090 GN=Ipo5 PE=1 SV=3	Ipo5	3	2	2	2	123.5	91	High	3	2	2	2	123.5	24	High
	Q80WG7	E3 ubiquitin-protein ligase Trim36 OS=Mus musculus OX=10090 GN=Trim36 PE=1 SV=2	Trim36	7	3	4	3	82.7	85	High	7	3	3	3	82.7	81	High
	P70168	Importin subunit beta-1 OS=Mus musculus OX=10090 GN=Kpnb1 PE=1 SV=2	Kpnb1	3	2	2	2	97.1	85	High	3	2	2	2	97.1	77	High
	P61963	DDB1- and CUL4-associated factor 7 OS=Mus musculus OX=10090 GN=Dcaf7 PE=1 SV=1	Dcaf7	8	2	2	2	38.9	84	High	8	2	2	2	38.9	85	High
	O89079	Coatomer subunit epsilon OS=Mus musculus OX=10090 GN=Cope PE=1 SV=3	Cope	12	2	2	2	34.5	80	High	20	4	4	4	34.5	137	High
	Q8VDM6	Heterogeneous nuclear ribonucleoprotein U-like protein 1 OS=Mus musculus OX=10090 GN=Hnrnpul1 PE=1 SV=1	Hnrnpul1	5	3	3	3	95.9	79	High	14	8	10	8	95.9	158	High
	P62984	Ubiquitin-60S ribosomal protein L40 OS=Mus musculus OX=10090 GN=Uba52 PE=1 SV=2	Uba52	31	3	3	1	14.7	79	High	35	5	7	2	14.7	191	High
	P48722	Heat shock 70 kDa protein 4L OS=Mus musculus OX=10090 GN=Hspa4l PE=1 SV=2	Hspa4l	4	3	3	3	94.3	78	High	3	2	2	2	94.3	53	High
	Q9R0L6	Pericentriolar material 1 protein OS=Mus musculus OX=10090 GN=Pcm1 PE=1 SV=2	Pcm1	2	3	3	3	228.7	78	High	1	2	2	2	228.7	61	High
	P25206	DNA replication licensing factor MCM3 OS=Mus musculus OX=10090 GN=Mcm3 PE=1 SV=2	Mcm3	4	2	2	2	91.5	76	High	4	2	2	2	91.5	61	High
	P02089	Hemoglobin subunit beta-2 OS=Mus musculus OX=10090 GN=Hbb-b2 PE=1 SV=2	Hbb-b2	21	3	3	1	15.9	75	High	16	2	2	1	15.9	39	High
	A2AG06	Meiosis-specific coiled-coil domain-containing protein MEIOC OS=Mus musculus OX=10090 GN=Meioc PE=1 SV=1	Meioc	6	4	4	4	108.8	75	High	4	3	3	3	108.8	87	High
	Q9ESB3	Histidine-rich glycoprotein OS=Mus musculus OX=10090 GN=Hrg PE=1 SV=2	Hrg	10	4	5	4	59.1	74	High	7	3	3	3	59.1	71	High
	Q8VDP4	Cell cycle and apoptosis regulator protein 2 OS=Mus musculus OX=10090 GN=Ccar2 PE=1 SV=2	Ccar2	7	4	4	4	102.9	68	High	7	4	5	4	102.9	118	High
	Q60974	Nuclear receptor corepressor 1 OS=Mus musculus OX=10090 GN=Ncor1 PE=1 SV=1	Ncor1	2	4	4	4	270.5	68	High	8	12	12	12	270.5	289	High
	P62806	Histone H4 OS=Mus musculus OX=10090 GN=H4c1 PE=1 SV=2	H4c1	42	3	3	3	11.4	65	High	30	2	2	2	11.4	49	High
	Q9D3R3	Centrosomal protein of 72 kDa OS=Mus musculus OX=10090 GN=Cep72 PE=1 SV=3	Cep72	4	2	2	2	72.4	64	High	7	3	4	3	72.4	79	High
	Q8BVN9	Protein maelstrom homolog OS=Mus musculus OX=10090 GN=Mael PE=1 SV=1	Mael	6	2	2	2	49.3	64	High	6	2	2	2	49.3	46	High
	Q9JHQ5	Leucine zipper transcription factor-like protein 1 OS=Mus musculus OX=10090 GN=Lztfl1 PE=1 SV=1	Lztfl1	15	3	3	3	34.8	58	High	15	3	3	3	34.8	56	High
	O55013	Trafficking protein particle complex subunit 3 OS=Mus musculus OX=10090 GN=Trappc3 PE=1 SV=1	Trappc3	11	2	2	2	20.3	56	High	18	3	3	3	20.3	93	High
	Q9Z2W0	Aspartyl aminopeptidase OS=Mus musculus OX=10090 GN=Dnpep PE=1 SV=2	Dnpep	7	2	2	2	52.2	54	High	8	3	3	3	52.2	49	High
	Q9WTX2	Interferon-inducible double-stranded RNA-dependent protein kinase activator A OS=Mus musculus OX=10090 GN=Prkra PE=1 SV=1	Prkra	12	3	3	3	34.3	54	High	17	4	5	4	34.3	64	High
	Q02105	Complement C1q subcomponent subunit C OS=Mus musculus OX=10090 GN=C1qc PE=1 SV=2	C1qc	16	3	3	3	26	51	High	9	2	2	2	26	46	High
	O70551	SRSF protein kinase 1 OS=Mus musculus OX=10090 GN=Srpk1 PE=1 SV=2	Srpk1	4	2	2	2	73	49	High	3	2	2	1	73	97	High
	Q9QWI6	SRC kinase signaling inhibitor 1 OS=Mus musculus OX=10090 GN=Srcin1 PE=1 SV=2	Srcin1	3	2	2	2	134.8	47	High	12	13	15	13	134.8	415	High
	Q8R1A4	Dedicator of cytokinesis protein 7 OS=Mus musculus OX=10090 GN=Dock7 PE=1 SV=3	Dock7	4	5	7	5	241.3	44	High	12	17	21	17	241.3	392	High
	O89112	Glutathione S-transferase LANCL1 OS=Mus musculus OX=10090 GN=Lancl1 PE=1 SV=1	Lancl1	11	3	3	3	45.3	44	High	8	2	2	2	45.3	23	High
	Q91W50	Cold shock domain-containing protein E1 OS=Mus musculus OX=10090 GN=Csde1 PE=1 SV=1	Csde1	5	3	3	3	88.7	42	High	3	2	2	2	88.7	36	High
	Q61792	LIM and SH3 domain protein 1 OS=Mus musculus OX=10090 GN=Lasp1 PE=1 SV=1	Lasp1	8	2	2	2	30	40	High	21	5	6	5	30	80	High
	Q3UTZ3	Microtubule-associated protein 11 OS=Mus musculus OX=10090 GN=MAP11 PE=1 SV=1	MAP11	3	2	2	2	62.7	40	High	8	4	4	4	62.7	58	High
	Q8VDR9	Dedicator of cytokinesis protein 6 OS=Mus musculus OX=10090 GN=Dock6 PE=1 SV=4	Dock6	2	3	3	3	233.1	35	High	2	3	3	3	233.1	70	High
	A0A087WPF7	Autism susceptibility gene 2 protein homolog OS=Mus musculus OX=10090 GN=Auts2 PE=1 SV=2	Auts2	2	2	3	2	138.8	27	High	2	2	3	2	138.8	29	High
	Q8BVU0	DISP complex protein LRCH3 OS=Mus musculus OX=10090 GN=Lrch3 PE=1 SV=3	Lrch3	3	2	2	2	86.3	27	High	20	10	13	10	86.3	442	High

## Sheet: Table S2
Table S2. Differential expression analysis of the mRNAs in TSSK2-IP vs. control IgG-IP.
mRNAs also identified in DDX4-IP are in bold (DDX4-IP vs. control IgG-IP, Log2FC>=1, Padj<=0.05).
gene_id	gene_name	gene_description	baseMean	log2FoldChange	lfcSE	stat	pvalue	padj	gene_name_old
ENSMUSG00000079416	Gm11111	NA	69.5455	7.24057	1.14209	6.33977	2.30106e-10	6.94177e-08	Gm11111
ENSMUSG00000095586	Or4k41	olfactory receptor family 4 subfamily K member 41	6.46233	6.2519	1.88598	3.31494	0.000916638	1	Olfr1287
ENSMUSG00000068073	1110025L11Rik	RIKEN cDNA 1110025L11 gene	5.75533	5.95522	1.93079	3.08434	0.00204006	1	1110025L11Rik
ENSMUSG00000118646	Gm56820	predicted gene, 56820	4.37485	5.67938	2.06061	2.75616	0.00584839	1	AC160405.1
ENSMUSG00000050933	Vmn1r231	vomeronasal 1 receptor 231	3.47237	5.25681	2.28154	2.30406	0.0212193	1	Vmn1r231
ENSMUSG00000048101	Or7a40	olfactory receptor family 7 subfamily A member 40	141.063	5.20924	0.565514	9.21151	3.21558e-20	1.09941e-16	Olfr19
ENSMUSG00000105875	Gm43518	NA	8.99285	5.12545	1.69734	3.01969	0.00253036	1	Gm43518
ENSMUSG00000115404	Vmn1r31	vomeronasal 1 receptor 31	159.403	5.02841	0.57087	8.80832	1.27033e-18	2.60595e-15	Vmn1r31
ENSMUSG00000110136	Gm45785	predicted gene 45785	2.48378	4.83497	2.40423	2.01102	0.044323	1	Gm45785
ENSMUSG00000071147	Tas2r140	taste receptor, type 2, member 140	2.34634	4.81267	2.51263	1.91539	0.0554426	1	Tas2r140
ENSMUSG00000066896	Or7e178	olfactory receptor family 7 subfamily E member 178	19.4583	4.7803	1.12354	4.25469	2.0934e-05	1	Olfr18
ENSMUSG00000052468	Pmp2	peripheral myelin protein 2	3.13152	4.65462	2.16704	2.14791	0.0317209	1	Pmp2
ENSMUSG00000045306	Or4m1	olfactory receptor family 4 subfamily M member 1	155.936	4.58946	0.586108	7.8304	4.86332e-15	6.1511e-12	Olfr734
ENSMUSG00000041481	Serpina3g	serine (or cysteine) peptidase inhibitor, clade A, member 3G	2.76659	4.50442	2.4726	1.82173	0.0684954	1	Serpina3g
ENSMUSG00000095793	Gm20855	predicted gene, 20855	3.66032	4.49044	2.10082	2.13747	0.0325599	1	Gm20855
ENSMUSG00000118537	Shld3	shieldin complex subunit 3	2.33302	4.47698	2.38595	1.87639	0.0606015	1	Shld3
ENSMUSG00000051149	Adnp	activity-dependent neuroprotective protein	305.792	4.29524	0.424196	10.1256	4.25347e-24	4.36278e-20	Adnp
ENSMUSG00000067524	Or4d6	olfactory receptor family 4 subfamily D member 6	2.66226	4.29046	2.26901	1.89089	0.0586385	1	Olfr1428
ENSMUSG00000094195	Pramel44	PRAME like 44	2.20517	4.29025	2.4368	1.76061	0.078305	1	Gm6509
ENSMUSG00000046210	Or4q3	olfactory receptor family 4 subfamily Q member 3	169.831	4.26781	0.51883	8.22585	1.93819e-16	3.31334e-13	Olfr735
ENSMUSG00000044040	Or9q2	olfactory receptor family 9 subfamily Q member 2	28.9903	4.20943	0.898016	4.68747	2.76602e-06	1	Olfr1497
ENSMUSG00000102206	Pcdha11	protocadherin alpha 11	489.848	4.18065	0.561408	7.44672	9.56901e-14	8.68412e-11	Pcdha11
ENSMUSG00000090874	Or4n4b	olfactory receptor family 4 subfamily N member 4B	84.6075	4.15949	0.603621	6.8909	5.54411e-12	2.47243e-09	Olfr733
ENSMUSG00000096069	Or13a28	olfactory receptor family 13 subfamily A member 28	9.36997	4.15547	1.42896	2.90805	0.00363692	1	Olfr61
ENSMUSG00000070313	Pate14	prostate and testis expressed 14	12.9575	4.132	1.20512	3.4287	0.000606485	1	Pate14
ENSMUSG00000010529	Gm266	predicted gene 266	40.7183	4.10337	0.759299	5.40416	6.51132e-08	1	Gm266
ENSMUSG00000103749	Pcdhgb5	protocadherin gamma subfamily B, 5	163.298	4.08541	0.593713	6.88112	5.93847e-12	2.53796e-09	Pcdhgb5
ENSMUSG00000117310	Ptp4a1	protein tyrosine phosphatase 4a1	2.59123	4.05847	2.30576	1.76015	0.0783828	1	Ptp4a1
ENSMUSG00000074965	Or4k35	olfactory receptor family 4 subfamily K member 35	125.089	4.04975	0.566428	7.14962	8.70164e-13	5.5783e-10	Olfr1277
ENSMUSG00000046922	Gpr6	G protein-coupled receptor 6	6.85834	4.04759	1.93241	2.09458	0.036208	1	Gpr6
ENSMUSG00000039238	Zfp750	zinc finger protein 750	2.47952	4.02143	2.5226	1.59416	0.110901	1	Zfp750
ENSMUSG00000007440	Pcdha10	protocadherin alpha 10	332.472	3.96318	0.567478	6.98385	2.87197e-12	1.47289e-09	Pcdha11
ENSMUSG00000071037	Camkmt	calmodulin-lysine N-methyltransferase	544.395	3.89937	0.433213	9.00105	2.2357e-19	5.73288e-16	Camkmt
ENSMUSG00000115343	Vmn1r21	vomeronasal 1 receptor 21	20.8857	3.89365	1.02014	3.81676	0.000135215	1	Vmn1r21
ENSMUSG00000103800	Pcdha8	protocadherin alpha 8	444.248	3.88745	0.602736	6.44966	1.12098e-10	3.49903e-08	Pcdha8
ENSMUSG00000118401	Gpr52	G protein-coupled receptor 52	60.2194	3.86455	0.701188	5.51143	3.55927e-08	5.53144e-06	Gpr52
ENSMUSG00000103310	Pcdha12	protocadherin alpha 12	308.644	3.85651	0.551324	6.995	2.6526e-12	1.43199e-09	Pcdha12
ENSMUSG00000063221	Or8d23	olfactory receptor family 8 subfamily D member 23	13.5922	3.83056	1.17596	3.25738	0.00112445	1	Olfr930
ENSMUSG00000051003	Or1f19	olfactory receptor family 1 subfamily F member 19	137.477	3.8299	0.538769	7.1086	1.17222e-12	7.07261e-10	Olfr161
ENSMUSG00000001661	Hoxc6	homeobox C6	14.3661	3.81107	1.11269	3.4251	0.000614567	1	Hoxc6
ENSMUSG00000061022	Vmn1r222	vomeronasal 1 receptor 222	41.4091	3.80497	0.704132	5.40378	6.52525e-08	1	Vmn1r222
ENSMUSG00000035626	Or4e2	olfactory receptor family 4 subfamily E member 2	391.298	3.79882	0.548896	6.92083	4.49014e-12	2.09342e-09	Olfr1509
ENSMUSG00000079260	Tmppe	transmembrane protein with metallophosphoesterase domain	37.0841	3.79754	0.769241	4.93673	7.94436e-07	1	Tmppe
ENSMUSG00000038086	Hspb2	heat shock protein 2	4.08258	3.79682	1.96801	1.92927	0.0536973	1	Hspb2
ENSMUSG00000113880	A030005L19Rik	RIKEN cDNA A030005L19 gene	14.2776	3.79581	1.14628	3.31141	0.000928284	1	A030005L19Rik
ENSMUSG00000094936	Rbm4	RNA binding motif protein 4	223.129	3.78649	0.484374	7.81729	5.39728e-15	6.1511e-12	Rbm4
ENSMUSG00000103770	Pcdha9	protocadherin alpha 9	303.791	3.7847	0.585024	6.46931	9.84522e-11	3.2575e-08	Pcdha9
ENSMUSG00000056718	Gm13199	predicted gene 13199	4.14873	3.77365	1.95824	1.92706	0.0539719	1	Gm13199
ENSMUSG00000063895	Nup58	nucleoporin 58	26.2711	3.75085	0.838038	4.47575	7.61419e-06	1	Nupl1
ENSMUSG00000070546	Mrgprb3	MAS-related GPR, member B3	21.0119	3.73828	0.959857	3.89462	9.83523e-05	1	Mrgprb3
ENSMUSG00000069919	Hba-a1	hemoglobin alpha, adult chain 1	3.8955	3.68965	2.0038	1.84132	0.0655742	1	Hba-a1
ENSMUSG00000109322	Or4k77	olfactory receptor family 4 subfamily K member 77	17.4251	3.68591	1.00014	3.68541	0.000228337	1	Olfr1283
ENSMUSG00000046814	Gchfr	GTP cyclohydrolase I feedback regulator	10.8897	3.68407	1.37341	2.68243	0.007309	1	Gchfr
ENSMUSG00000053164	Gpr21	G protein-coupled receptor 21	51.8431	3.67712	0.658017	5.58818	2.29461e-08	3.73585e-06	Gpr21
ENSMUSG00000103092	Pcdha5	protocadherin alpha 5	453.555	3.67683	0.570137	6.44902	1.12575e-10	3.49903e-08	Pcdha5
ENSMUSG00000055691	Gja6	gap junction protein, alpha 6	20.2717	3.6747	0.960516	3.82576	0.00013037	1	Gja6
ENSMUSG00000091873	Or4n4	olfactory receptor family 4 subfamily N member 4	109.799	3.6594	0.565389	6.47236	9.64809e-11	3.2575e-08	Olfr732
ENSMUSG00000058270	Or8c9	olfactory receptor family 8 subfamily C member 9	84.8406	3.64177	0.548628	6.63795	3.18082e-11	1.1652e-08	Olfr25
ENSMUSG00000102440	Pcdhga9	protocadherin gamma subfamily A, 9	114.857	3.63821	0.681054	5.34204	9.19073e-08	1.32774e-05	Pcdhga9
ENSMUSG00000096714	Or2ag17	olfactory receptor family 2 subfamily AG member 17	24.0675	3.63643	0.973758	3.73443	0.000188142	1	Olfr699
ENSMUSG00000094715	Gm17078	predicted gene 17078	16.231	3.63586	1.64274	2.21329	0.0268777	1	Gm17078
ENSMUSG00000092473	Vmn1r180	vomeronasal 1 receptor 180	3.26599	3.60799	2.17517	1.65872	0.0971728	1	Vmn1r180
ENSMUSG00000051224	Tceanc	transcription elongation factor A (SII) N-terminal and central domain containing	4.87736	3.59755	1.8947	1.89874	0.0575981	1	Tceanc
ENSMUSG00000057777	Mab21l2	mab-21-like 2	3.22511	3.5931	2.1363	1.68192	0.0925837	1	Mab21l2
ENSMUSG00000074643	Cpne1	copine I	3.20467	3.58457	2.12962	1.68319	0.0923376	1	Cpne1
ENSMUSG00000020125	Elane	elastase, neutrophil expressed	3.47796	3.57223	2.05798	1.7358	0.0825998	1	Elane
ENSMUSG00000071586	Gm10337	predicted gene 10337	2.97356	3.55741	2.20001	1.617	0.105879	1	Gm10337
ENSMUSG00000043999	Gpr75	G protein-coupled receptor 75	8.61082	3.55228	1.30605	2.71987	0.00653072	1	Gpr75
ENSMUSG00000096620	Gm5169	predicted gene 5169	1.5395	3.54321	2.89609	1.22345	0.221161	1	Gm5169
ENSMUSG00000060703	Cd302	CD302 antigen	3.38688	3.54312	2.17726	1.62733	0.103667	1	Cd302
ENSMUSG00000070530	Wfdc16	WAP four-disulfide core domain 16	1.98371	3.54164	2.72306	1.30061	0.193391	1	Wfdc16
ENSMUSG00000103255	Pcdhac1	protocadherin alpha subfamily C, 1	209.404	3.51871	0.539447	6.5228	6.90063e-11	2.44068e-08	Pcdhac1
ENSMUSG00000050901	Mtnr1b	melatonin receptor 1B	2.79524	3.518	2.25273	1.56166	0.118368	1	Mtnr1b
ENSMUSG00000103707	Pcdha6	protocadherin alpha 6	394.826	3.50945	0.640891	5.4759	4.353e-08	6.66398e-06	Pcdha6
ENSMUSG00000095872	Gm15128	predicted gene 15128	2.3484	3.49031	2.39599	1.45673	0.145191	1	Gm15128
ENSMUSG00000104318	Pcdha7	protocadherin alpha 7	397.992	3.48798	0.572943	6.08782	1.14456e-09	2.86335e-07	Pcdha7
ENSMUSG00000104252	Pcdha4	protocadherin alpha 4	106.442	3.48498	1.52667	2.28274	0.022446	0.112495	Pcdha4
ENSMUSG00000043282	Teddm1b	transmembrane epididymal protein 1B	7.90574	3.47554	1.49549	2.32401	0.0201251	1	Teddm1b
ENSMUSG00000060254	Or10g9b	olfactory receptor family 10 subfamily G member 9B	51.3216	3.47408	0.712247	4.87764	1.07363e-06	0.000117151	Olfr980
ENSMUSG00000033446	Lpar6	lysophosphatidic acid receptor 6	3.17452	3.46897	2.19796	1.57826	0.114505	1	Lpar6
ENSMUSG00000094472	Gm21897	NA	4.52856	3.44768	2.17748	1.58333	0.113345	1	Gm21897
ENSMUSG00000031200	Mtcp1	mature T cell proliferation 1	3.03595	3.4404	2.18258	1.5763	0.114956	1	Mtcp1
ENSMUSG00000051340	Or51a24	olfactory receptor family 51 subfamily A member 24	15.6063	3.41863	0.999466	3.42046	0.000625153	1	Olfr645
ENSMUSG00000061520	Or5w22	olfactory receptor family 5 subfamily W member 22	3.08279	3.4128	2.13335	1.59973	0.109657	1	Olfr153
ENSMUSG00000041735	AAdacl4fm3	AADACL4 family member 3	6.00022	3.4116	1.84052	1.85361	0.0637955	1	AAdacl4fm3
ENSMUSG00000049605	Or10j2	olfactory receptor family 10 subfamily J member 2	2.76509	3.39448	2.27411	1.49267	0.135524	1	Olfr418
ENSMUSG00000102312	Pcdha3	protocadherin alpha 3	530.705	3.38488	0.595473	5.68436	1.31305e-08	2.40342e-06	Pcdha3
ENSMUSG00000031232	Magt1	magnesium transporter 1	9.50768	3.38169	1.30974	2.58195	0.00982428	1	Magt1
ENSMUSG00000102918	Pcdhgc3	protocadherin gamma subfamily C, 3	84.1395	3.3784	0.548134	6.16346	7.11739e-10	1.87187e-07	Pcdhgc3
ENSMUSG00000006456	Rbm14	RNA binding motif protein 14	1338.84	3.36567	0.35253	9.54718	1.33272e-21	6.83485e-18	Rbm14
ENSMUSG00000038064	Cldn22	claudin 22	5.7028	3.33989	1.64355	2.03213	0.042141	1	Cldn22
ENSMUSG00000063021	H2ac15	H2A clustered histone 15	3.67532	3.33384	2.01742	1.65253	0.0984264	1	H2ac15
ENSMUSG00000110185	Igip	IgA inducing protein	124.018	3.33264	0.497608	6.69732	2.12282e-11	8.37451e-09	Igip
ENSMUSG00000104063	Pcdhgb7	protocadherin gamma subfamily B, 7	63.3828	3.31987	0.738528	4.49525	6.94874e-06	0.000570186	Pcdhgb7
ENSMUSG00000073062	Zxdb	zinc finger, X-linked, duplicated B	4.71326	3.31922	1.77569	1.86926	0.0615866	1	Zxdb
ENSMUSG00000051952	Or7c19	olfactory receptor family 7 subfamily C member 19	61.5931	3.31563	0.623945	5.31399	1.07253e-07	1.50697e-05	Olfr371
ENSMUSG00000045126	Or5b12b	olfactory receptor family 5 subfamily B member 12B	22.4332	3.29568	0.834807	3.94783	7.88617e-05	1	Olfr1445
ENSMUSG00000075065	Or4b1	olfactory receptor family 4 subfamily B member 1	10.9809	3.28867	1.16669	2.8188	0.00482041	1	Olfr1270
ENSMUSG00000059473	Or10g9	olfactory receptor family 10 subfamily G member 9	43.3994	3.28699	0.655041	5.01799	5.22136e-07	1	Olfr979
ENSMUSG00000067787	Blcap	bladder cancer associated protein	369.586	3.22232	0.457912	7.03698	1.96447e-12	1.11942e-09	Blcap
ENSMUSG00000109824	4930516K23Rik	RIKEN cDNA 4930516K23 gene	7.19384	3.21746	1.52735	2.10656	0.0351555	1	Olfr643
ENSMUSG00000066007	Zfp600	zinc finger protein 600	8.03863	3.21089	1.37705	2.33172	0.0197155	1	Zfp600
ENSMUSG00000029638	Glcci1	glucocorticoid induced transcript 1	72.3403	3.20093	0.551105	5.8082	6.31491e-09	1.31245e-06	Glcci1
ENSMUSG00000090740	Gm17079	predicted gene 17079	23.4715	3.19338	1.25983	2.53478	0.0112518	1	Gm17079
ENSMUSG00000108889	Or5bb12	olfactory receptor family 5 subfamily BB member 12	11.2726	3.18777	1.13215	2.81568	0.00486738	1	Olfr1555-ps1
ENSMUSG00000044227	Gm9789	predicted gene 9789	13.7404	3.18399	1.68314	1.8917	0.0585313	1	Gm9789
ENSMUSG00000078354	Ifna2	interferon alpha 2	2.50456	3.16554	2.28806	1.38351	0.166509	1	Ifna2
ENSMUSG00000020255	Nopchap1	NOP protein chaperone 1	1858.72	3.16516	0.44161	7.16732	7.64795e-13	5.22967e-10	D10Wsu102e
ENSMUSG00000067714	Lpar5	lysophosphatidic acid receptor 5	3.33276	3.15477	2.13905	1.47484	0.140255	1	Lpar5
ENSMUSG00000108931	Or4g17	olfactory receptor family 4 subfamily G member 17	21.835	3.15296	0.873826	3.60822	0.000308301	1	Olfr1284
ENSMUSG00000049708	Or8g19	olfactory receptor family 8 subfamily G member 19	13.2497	3.14664	1.22616	2.56625	0.0102805	1	Olfr27
ENSMUSG00000092558	Med20	mediator complex subunit 20	263.974	3.13774	0.452433	6.93527	4.0545e-12	1.98033e-09	Med20
ENSMUSG00000095655	H2al1f	H2A histone family member L1F	1.5779	3.12518	2.88152	1.08456	0.278117	1	H2al1f
ENSMUSG00000095900	Gm20773	predicted gene, 20773	1.7646	3.12412	2.78526	1.12166	0.262008	1	Gm20773
ENSMUSG00000103088	Pcdhgb6	protocadherin gamma subfamily B, 6	75.6324	3.1075	0.706415	4.39897	1.08767e-05	0.000820308	Pcdhgb6
ENSMUSG00000078923	Ube2v1	ubiquitin-conjugating enzyme E2 variant 1	4.80842	3.10237	1.74796	1.77485	0.0759232	1	Ube2v1
ENSMUSG00000057697	Vmn1r53	vomeronasal 1 receptor 53	14.0518	3.09885	1.03962	2.98076	0.00287531	1	Vmn1r53
ENSMUSG00000093445	Lrch4	leucine-rich repeats and calponin homology (CH) domain containing 4	102.849	3.09529	0.62686	4.93777	7.90214e-07	8.90684e-05	Lrch4
ENSMUSG00000095360	Gm3594	predicted gene 3594	5.24632	3.08585	2.08617	1.47919	0.139089	1	Gm3594
ENSMUSG00000111409	Gm49380	predicted gene, 49380	4.93985	3.07158	1.64407	1.86828	0.0617232	1	Gm49380
ENSMUSG00000089824	Rbm12	RNA binding motif protein 12	240.425	3.06723	0.427246	7.17907	7.01896e-13	5.14239e-10	Rbm12
ENSMUSG00000069743	Zfp820	zinc finger protein 820	51.3934	3.06408	0.779134	3.93267	8.40059e-05	0.00439616	Zfp820
ENSMUSG00000003545	Fosb	FBJ osteosarcoma oncogene B	172.294	3.06055	0.584218	5.23872	1.61697e-07	2.18227e-05	Fosb
ENSMUSG00000116895	Gm3435	ER membrane associated RNA degradation like 1	143.415	3.05996	0.535371	5.71559	1.09323e-08	2.1564e-06	Gm3435
ENSMUSG00000095730	Vmn2r29	vomeronasal 2, receptor 29	9.5787	3.05971	1.28026	2.38991	0.0168525	1	Vmn2r29
ENSMUSG00000000606	Vmn2r88	vomeronasal 2, receptor 88	120.296	3.05922	0.589565	5.18895	2.11488e-07	2.78107e-05	Vmn2r88
ENSMUSG00000038768	9130409I23Rik	delta 4-desaturase, sphingolipid 1 like	4.01315	3.05688	1.79724	1.70088	0.088966	1	9130409I23Rik
ENSMUSG00000097078	Gm26566	NA	8.50834	3.05008	1.4668	2.07941	0.0375793	1	Gm26566
ENSMUSG00000037649	H2-DMa	histocompatibility 2, class II, locus DMa	329.914	3.03797	0.392074	7.74847	9.30097e-15	9.54e-12	H2-DMa
ENSMUSG00000047045	Tmem164	transmembrane protein 164	59.8416	3.0379	0.623955	4.86878	1.12289e-06	0.000121236	Tmem164
ENSMUSG00000090346	Vmn1r5	vomeronasal 1 receptor 5	21.3566	3.03447	0.957335	3.16971	0.00152591	1	Vmn1r5
ENSMUSG00000023036	Pcdhgc4	protocadherin gamma subfamily C, 4	49.2105	3.03445	0.676857	4.48315	7.35495e-06	0.000594014	Pcdhgc4
ENSMUSG00000050266	Or52b1	olfactory receptor family 52 subfamily B member 1	29.0663	3.01013	0.785327	3.83296	0.00012661	1	Olfr690
ENSMUSG00000110444	Gm10033	predicted gene 10033	50.3684	3.00579	0.64474	4.66203	3.13108e-06	0.000289329	Gm10033
ENSMUSG00000060733	Ipmk	inositol polyphosphate multikinase	345.044	2.99904	0.404738	7.40982	1.2647e-13	9.97845e-11	Ipmk
ENSMUSG00000102697	Pcdhac2	protocadherin alpha subfamily C, 2	90.9184	2.99801	0.640687	4.67937	2.87764e-06	0.000278452	Pcdhac2
ENSMUSG00000103585	Pcdhgb4	protocadherin gamma subfamily B, 4	90.7418	2.99589	0.663365	4.5162	6.29581e-06	0.000538134	Pcdhgb4
ENSMUSG00000044863	Defb36	defensin beta 36	4.08578	2.99436	1.97793	1.51389	0.130055	1	Defb36
ENSMUSG00000083012	Fam220a	family with sequence similarity 220, member A	51.3224	2.99116	0.76226	3.92407	8.70663e-05	0.00447588	Fam220a
ENSMUSG00000095212	Or5p53	olfactory receptor family 5 subfamily P member 53	6.28051	2.98718	1.51303	1.97431	0.0483471	1	Olfr473
ENSMUSG00000033429	Mcee	methylmalonyl CoA epimerase	3.99451	2.97814	2.01522	1.47782	0.139456	1	Mcee
ENSMUSG00000063458	Lrmda	leucine rich melanocyte differentiation associated	27.6026	2.97493	0.741694	4.011	6.04632e-05	1	Lrmda
ENSMUSG00000045440	Insm2	insulinoma-associated 2	4.0876	2.95999	1.73538	1.70567	0.088069	1	Insm2
ENSMUSG00000056350	Krtap13-1	keratin associated protein 13-1	2.30896	2.95819	2.35993	1.25351	0.210022	1	Krtap13-1
ENSMUSG00000079697	Gm5751	predicted gene 5751	19.3997	2.95503	1.30056	2.27211	0.0230796	1	Gm5751
ENSMUSG00000063320	Uqcc6	ubiquinol-cytochrome c reductase complex assembly factor 6	18.5807	2.9517	0.936155	3.153	0.001616	1	1190007I07Rik
ENSMUSG00000111259	Or10ak7	olfactory receptor family 10 subfamily AK member 7	18.0558	2.94576	0.957957	3.07504	0.00210473	1	Olfr1328
ENSMUSG00000026085	Lyg1	lysozyme G-like 1	2.30139	2.94197	2.38771	1.23213	0.2179	1	Lyg1
ENSMUSG00000074637	Sox2	SRY (sex determining region Y)-box 2	37.8338	2.93407	0.718518	4.08351	4.43606e-05	1	Sox2
ENSMUSG00000062202	Btbd9	BTB (POZ) domain containing 9	1543.38	2.92042	0.392592	7.43881	1.01598e-13	8.68412e-11	Btbd9
ENSMUSG00000075377	Or1b1	olfactory receptor family 1 subfamily B member 1	135.434	2.91907	0.539511	5.41059	6.28163e-08	9.33778e-06	Olfr362
ENSMUSG00000060827	Or4s2b	olfactory receptor family 4 subfamily S member 2B	2.29898	2.9097	2.29909	1.26559	0.205659	1	Olfr1193
ENSMUSG00000118407	Gm50457	predicted gene, 50457	8.19316	2.90456	1.2608	2.30375	0.0212367	1	Gm50457
ENSMUSG00000048500	Defb15	defensin beta 15	19.0248	2.89857	0.944381	3.06927	0.0021458	1	Defb15
ENSMUSG00000020660	Pomc	pro-opiomelanocortin-alpha	27.7216	2.89428	0.84642	3.41943	0.000627518	1	Pomc
ENSMUSG00000061195	Or4f4b	olfactory receptor family 4 subfamily F member 4B	6.12932	2.88873	1.46611	1.97033	0.0488005	1	Olfr1289
ENSMUSG00000111814	Or8c18	olfactory receptor family 8 subfamily C member 18	65.7986	2.88674	0.575122	5.01935	5.18475e-07	6.25647e-05	Olfr896-ps1
ENSMUSG00000067519	Or5an1c	olfactory receptor family 5 subfamily AN member 1C	3.79833	2.87343	1.81602	1.58226	0.11359	1	Olfr262
ENSMUSG00000092260	Zfp963	zinc finger protein 963	10.4848	2.87165	1.11109	2.58452	0.00975135	1	Zfp963
ENSMUSG00000063954	H2ac19	H2A clustered histone 19	17.5572	2.87061	0.990422	2.89837	0.00375108	1	H2ac19
ENSMUSG00000039246	Lyplal1	lysophospholipase-like 1	13.5164	2.84893	1.03707	2.74711	0.00601235	1	Lyplal1
ENSMUSG00000103472	Pcdhga7	protocadherin gamma subfamily A, 7	90.7761	2.82693	0.651356	4.34008	1.42434e-05	0.00103613	Pcdhga7
ENSMUSG00000006310	Zbtb32	zinc finger and BTB domain containing 32	1146.66	2.81785	0.353068	7.98105	1.45095e-15	2.12605e-12	Zbtb32
ENSMUSG00000054141	Or1m1	olfactory receptor family 1 subfamily M member 1	94.1238	2.81121	0.588139	4.77984	1.75433e-06	0.00017816	Olfr24
ENSMUSG00000034111	Tmed8	transmembrane p24 trafficking protein 8	531.845	2.80839	0.422938	6.64021	3.13241e-11	1.1652e-08	Tmed8
ENSMUSG00000026276	Septin2	septin 2	118.895	2.80708	0.473609	5.927	3.08528e-09	6.8795e-07	Septin2
ENSMUSG00000091733	Gm8094	predicted gene 8094	27.5227	2.80593	0.951221	2.94982	0.00317963	1	Gm8094
ENSMUSG00000095670	Vmn1r30	vomeronasal 1 receptor 30	34.7847	2.79739	0.786214	3.55805	0.00037362	1	Vmn1r30
ENSMUSG00000038370	Pcp4l1	Purkinje cell protein 4-like 1	2.40111	2.79457	2.27541	1.22816	0.219385	1	Pcp4l1
ENSMUSG00000117621	Hspe1-rs1	heat shock protein 1 (chaperonin 10), related sequence 1	6.11558	2.79203	1.51499	1.84293	0.0653387	1	Hspe1-rs1
ENSMUSG00000042092	Lce1c	late cornified envelope 1C	2.45793	2.78369	2.23043	1.24805	0.212011	1	Lce1c
ENSMUSG00000113973	A030014E15Rik	RIKEN cDNA A030014E15 gene	5.9577	2.77125	1.55461	1.7826	0.0746511	1	A030014E15Rik
ENSMUSG00000091931	Gon7	GON7 subunit of KEOPS complex	149.522	2.76903	0.555609	4.98377	6.23567e-07	7.23042e-05	Gon7
ENSMUSG00000070330	Tmem235	transmembrane protein 235	54.4678	2.76686	0.581812	4.7556	1.97858e-06	0.000198963	Tmem235
ENSMUSG00000074695	Il22	interleukin 22	3.47927	2.76387	2.13334	1.29556	0.195127	1	Il22
ENSMUSG00000034101	Ctnnd1	catenin (cadherin associated protein), delta 1	145.099	2.76102	0.466197	5.92244	3.17197e-09	6.92231e-07	Ctnnd1
ENSMUSG00000043948	Or52b2	olfactory receptor family 52 subfamily B member 2	60.4682	2.76056	0.739052	3.73527	0.000187514	0.00775485	Olfr691
ENSMUSG00000091418	Gm3164	predicted gene 3164	22.0913	2.76029	0.959676	2.87627	0.00402406	1	Gm3164
ENSMUSG00000040877	Wdr25	WD repeat domain 25	224.763	2.75816	0.455613	6.05373	1.4153e-09	3.37599e-07	Wdr25
ENSMUSG00000046272	Or5b21	olfactory receptor family 5 subfamily B member 21	36.9464	2.75518	0.758695	3.63148	0.000281805	1	Olfr1444
ENSMUSG00000041523	Upk2	uroplakin 2	6.86876	2.74905	1.36663	2.01154	0.044268	1	Upk2
ENSMUSG00000029817	Tra2a	transformer 2 alpha	1401.42	2.74731	0.439795	6.2468	4.18936e-10	1.19362e-07	Tra2a
ENSMUSG00000094426	Or5p6	olfactory receptor family 5 subfamily P member 6	4.24327	2.74684	1.72701	1.59052	0.111719	1	Olfr478
ENSMUSG00000034161	Scx	scleraxis scleraxis bHLH transcription factor	11.127	2.74521	1.11592	2.46004	0.013892	1	Scx
ENSMUSG00000090472	Gm3047	predicted gene 3047	3.61673	2.74504	1.82939	1.50052	0.133479	1	Gm3047
ENSMUSG00000042184	1700069L16Rik	RIKEN cDNA 1700069L16 gene	125.667	2.7294	0.529822	5.15155	2.58338e-07	3.35415e-05	1700069L16Rik
ENSMUSG00000070891	Gm12689	predicted gene 12689	38.9668	2.72891	0.705862	3.86607	0.000110603	1	Gm12689
ENSMUSG00000089661	Mia	MIA SH3 domain containing	5.55143	2.72494	1.46687	1.85766	0.0632177	1	Mia
ENSMUSG00000028165	Cisd2	CDGSH iron sulfur domain 2	242.576	2.71819	0.455738	5.96438	2.45562e-09	5.59719e-07	Cisd2
ENSMUSG00000047407	Tgif1	TGFB-induced factor homeobox 1	872.095	2.71328	0.459545	5.90427	3.54211e-09	7.56904e-07	Tgif1
ENSMUSG00000062694	Cav3	caveolin 3	1.89431	2.69985	2.41621	1.11739	0.263827	1	Cav3
ENSMUSG00000051777	Iqcj	IQ motif containing J	26.7488	2.69772	0.777347	3.47042	0.000519641	1	Iqcj
ENSMUSG00000099541	Gm21488	predicted gene, 21488	5.9963	2.69464	1.91612	1.4063	0.159635	1	Gm21488
ENSMUSG00000051510	Mafg	v-maf musculoaponeurotic fibrosarcoma oncogene family, protein G (avian)	73.4959	2.68911	0.532656	5.0485	4.45303e-07	5.57009e-05	Mafg
ENSMUSG00000038072	Galnt11	polypeptide N-acetylgalactosaminyltransferase 11	115.215	2.68899	0.539677	4.98259	6.27384e-07	7.23042e-05	Galnt11
ENSMUSG00000024678	Ms4a4d	membrane-spanning 4-domains, subfamily A, member 4D	7.23177	2.68745	1.38599	1.93901	0.0525002	1	Ms4a4d
ENSMUSG00000017493	Igfbp4	insulin-like growth factor binding protein 4	89.9989	2.68179	0.598646	4.47976	7.47271e-06	0.000598809	Igfbp4
ENSMUSG00000045867	Cradd	CASP2 and RIPK1 domain containing adaptor with death domain	92.5082	2.66123	0.578735	4.59835	4.25844e-06	0.000380169	Cradd
ENSMUSG00000037991	Rmi2	RecQ mediated genome instability 2	42.8253	2.66047	0.675408	3.93907	8.17996e-05	1	Rmi2
ENSMUSG00000051319	Mtln	mitoregulin	10.8863	2.65848	1.10297	2.41029	0.01594	1	Mtln
ENSMUSG00000096742	Gm6367	PRAME like 59	3.36994	2.65797	1.89329	1.40389	0.160351	1	Gm6367
ENSMUSG00000102742	Pcdhga11	protocadherin gamma subfamily A, 11	62.0534	2.65497	0.632549	4.19725	2.70174e-05	0.00179947	Pcdhga11
ENSMUSG00000022113	Trim52	tripartite motif-containing 52	252.077	2.65069	0.428977	6.17909	6.44714e-10	1.74022e-07	Trim52
ENSMUSG00000089862	Umad1	UMAP1-MVP12 associated (UMA) domain containing 1	208.529	2.65011	0.435986	6.07843	1.21366e-09	2.96393e-07	Umad1
ENSMUSG00000095659	Spin2g	spindlin family, member 2G	2.31582	2.64576	2.33912	1.13109	0.258016	1	Spin2g
ENSMUSG00000026064	Ptp4a1	protein tyrosine phosphatase 4a1	22.8156	2.6443	0.810338	3.26321	0.00110158	1	Ptp4a1
ENSMUSG00000101678	Gm29609	predicted gene 29609	7.06306	2.63501	1.29572	2.03362	0.0419903	1	Gm29609
ENSMUSG00000053916	Nanp	N-acetylneuraminic acid phosphatase	5.48565	2.63015	1.54019	1.70768	0.087696	1	Nanp
ENSMUSG00000029471	Camkk2	calcium/calmodulin-dependent protein kinase kinase 2, beta	355.314	2.62244	0.468102	5.60228	2.11555e-08	3.55724e-06	Camkk2
ENSMUSG00000102222	Pcdhga10	protocadherin gamma subfamily A, 10	60.5859	2.60897	0.664298	3.92741	8.5866e-05	0.0044707	Pcdhga10
ENSMUSG00000067064	Or6b2	olfactory receptor family 6 subfamily B member 2	3.31216	2.60434	1.87094	1.39199	0.163925	1	Olfr1416
ENSMUSG00000035370	Gm49322	predicted gene, 49322	17.9374	2.59694	0.937005	2.77154	0.00557922	1	Gm49322
ENSMUSG00000027076	Timm10	translocase of inner mitochondrial membrane 10	51.8378	2.59273	0.67944	3.81598	0.000135645	0.00615626	Timm10
ENSMUSG00000063689	H2ac21	H2A clustered histone 21	27.7352	2.58898	0.815593	3.17435	0.00150173	1	H2ac21
ENSMUSG00000023984	Gm20517	predicted gene 20517	61.586	2.58413	0.619637	4.17039	3.04077e-05	0.00198657	Gm20517
ENSMUSG00000051490	Foxd4	forkhead box D4	5.19916	2.57581	1.49172	1.72674	0.0842152	1	Foxd4
ENSMUSG00000060701	Fpr-rs3	formyl peptide receptor, related sequence 3	5.96086	2.56963	1.43099	1.7957	0.0725421	1	Fpr-rs3
ENSMUSG00000062400	Krtap6-5	keratin associated protein 6-5	18.4332	2.56935	0.941049	2.73031	0.00632752	1	Krtap6-5
ENSMUSG00000056643	Chst13	carbohydrate sulfotransferase 13	16.6334	2.56451	1.06752	2.4023	0.0162922	1	Chst13
ENSMUSG00000021506	Pitx1	paired-like homeodomain transcription factor 1	31.0016	2.56286	0.699955	3.66147	0.000250774	1	Pitx1
ENSMUSG00000091504	Vmn2r118	vomeronasal 2, receptor 118	47.8665	2.54625	0.633644	4.01843	5.8588e-05	0.00343392	Vmn2r118
ENSMUSG00000094806	Cyp2d10	cytochrome P450, family 2, subfamily d, polypeptide 10	3.24852	2.54195	2.0621	1.2327	0.217689	1	Cyp2d10
ENSMUSG00000090268	Spopfm3	speckle-type BTB/POZ protein family member 3	8.30918	2.54164	1.39482	1.82219	0.068426	1	Spopfm3
ENSMUSG00000052137	Rbm12b2	RNA binding motif protein 12 B2	174.996	2.53948	0.447657	5.67282	1.40465e-08	2.45034e-06	Rbm12b2
ENSMUSG00000068855	H2ac20	H2A clustered histone 20	17.8186	2.53872	0.872952	2.9082	0.00363519	1	H2ac20
ENSMUSG00000054938	Or6z5	olfactory receptor family 6 subfamily Z member 5	14.7325	2.53786	0.928586	2.73304	0.00627532	1	Olfr1346
ENSMUSG00000031149	Praf2	PRA1 domain family 2	1.32018	2.53738	3.08067	0.823644	0.410142	1	Praf2
ENSMUSG00000067786	Nnat	neuronatin	19.7016	2.53439	0.833129	3.04202	0.00234997	1	Nnat
ENSMUSG00000078906	Gm14444	predicted gene 14444	4.20802	2.53378	1.71162	1.48034	0.138782	1	Gm14444
ENSMUSG00000110947	Or10ak11	olfactory receptor family 10 subfamily AK member 11	11.0662	2.53166	1.15343	2.1949	0.0281707	1	Olfr1333
ENSMUSG00000079264	Gm11077	NA	3.18994	2.53033	1.89476	1.33544	0.181734	1	Gm11077
ENSMUSG00000034177	Rnf43	ring finger protein 43	177.803	2.53001	0.438062	5.77546	7.67422e-09	1.54342e-06	Rnf43
ENSMUSG00000028945	Rheb	Ras homolog enriched in brain	321.769	2.52548	0.45298	5.57525	2.47169e-08	3.96127e-06	Rheb
ENSMUSG00000086965	Rtl10	retrotransposon Gag like 10	93.9375	2.52319	0.626059	4.03028	5.57109e-05	0.00332225	Rtl10
ENSMUSG00000051726	Kcnf1	potassium voltage-gated channel, subfamily F, member 1	85.4289	2.52282	0.510353	4.94329	7.68136e-07	8.75419e-05	Kcnf1
ENSMUSG00000025129	Ppp1r27	protein phosphatase 1, regulatory subunit 27	135.817	2.52257	0.548604	4.59816	4.2624e-06	0.000380169	Ppp1r27
ENSMUSG00000110195	Pde2a	phosphodiesterase 2A, cGMP-stimulated	20.0049	2.52156	1.0491	2.40355	0.0162369	1	Pde2a
ENSMUSG00000086316	Nbdy	negative regulator of P-body association	3.1695	2.52079	1.88134	1.33989	0.180282	1	Nbdy
ENSMUSG00000057654	Or2t47	olfactory receptor family 2 subfamily T member 47	4.79368	2.5204	1.61383	1.56175	0.118346	1	Olfr328
ENSMUSG00000095466	Gm3015	predicted gene 3015	5.12486	2.51936	2.23017	1.12967	0.258614	1	Gm3015
ENSMUSG00000068600	Gml2	glycosylphosphatidylinositol anchored molecule like 2	300.309	2.50405	0.43915	5.70203	1.18391e-08	2.2912e-06	Gml2
ENSMUSG00000115668	Vmn1r25	vomeronasal 1 receptor 25	1.20961	2.49027	2.98599	0.833984	0.40429	1	Vmn1r25
ENSMUSG00000109305	Smim38	small integral membrane protein 38	9.78968	2.48781	1.18412	2.10097	0.0356435	1	Smim38
ENSMUSG00000090219	Or51a42	olfactory receptor family 51 subfamily A member 42	18.1293	2.48695	0.859341	2.89402	0.00380347	1	4930516K23Rik
ENSMUSG00000056155	Nanos3	nanos C2HC-type zinc finger 3	5.34186	2.48398	1.58024	1.5719	0.115973	1	Nanos3
ENSMUSG00000049011	Or4k5	olfactory receptor family 4 subfamily K member 5	2.99118	2.47926	1.97584	1.25479	0.209556	1	Olfr729
ENSMUSG00000044025	Or6c75	olfactory receptor family 6 subfamily C member 75	6.42545	2.47537	1.36133	1.81834	0.0690121	1	Olfr790
ENSMUSG00000043331	Or10d5	olfactory receptor family 10 subfamily D member 5	17.0546	2.47318	0.924374	2.67552	0.00746129	1	Olfr975
ENSMUSG00000054885	4930578G10Rik	RIKEN cDNA 4930578G10 gene	202.948	2.4723	0.425817	5.80601	6.39783e-09	1.31245e-06	4930578G10Rik
ENSMUSG00000091043	Glyatl3	glycine-N-acyltransferase-like 3	2.33411	2.47081	2.46072	1.0041	0.31533	1	Glyatl3
ENSMUSG00000096718	Zfp781	zinc finger protein 781	12.4963	2.46428	1.02164	2.41207	0.0158621	1	Zfp781
ENSMUSG00000021384	Susd3	sushi domain containing 3	23.6513	2.45275	0.849472	2.88739	0.00388458	1	Susd3
ENSMUSG00000067649	Mageb18	MAGE family member B18	7.52355	2.45227	1.42948	1.7155	0.0862541	1	Mageb18
ENSMUSG00000027456	Sdcbp2	syndecan binding protein (syntenin) 2	9.1529	2.43064	1.20511	2.01694	0.043702	1	Sdcbp2
ENSMUSG00000109449	Or4k36	olfactory receptor family 4 subfamily K member 36	96.015	2.42579	0.5652	4.29192	1.77138e-05	0.00126174	Olfr1280
ENSMUSG00000096867	Samt1c	spermatogenesis associated multipass transmembrane protein 1c	9.88653	2.42413	1.27717	1.89806	0.0576885	1	Samt1c
ENSMUSG00000051599	Pcdhb2	protocadherin beta 2	4.22599	2.4167	1.64919	1.46539	0.142815	1	Pcdhb2
ENSMUSG00000027739	Rab33b	RAB33B, member RAS oncogene family	391.113	2.41574	0.423917	5.69862	1.20779e-08	2.29413e-06	Rab33b
ENSMUSG00000095156	Or4k37	olfactory receptor family 4 subfamily K member 37	39.51	2.41295	0.697279	3.46052	0.000539132	1	Olfr1281
ENSMUSG00000006056	Calcoco2	calcium binding and coiled-coil domain 2	9.51536	2.4091	1.24719	1.93163	0.0534055	1	Calcoco2
ENSMUSG00000040151	Hs2st1	heparan sulfate 2-O-sulfotransferase 1	398.652	2.40561	0.383638	6.27052	3.59851e-10	1.05457e-07	Hs2st1
ENSMUSG00000102543	Pcdhgc5	protocadherin gamma subfamily C, 5	109.105	2.40003	0.521114	4.60557	4.11335e-06	0.000373369	Pcdhgc5
ENSMUSG00000103897	Pcdhga8	protocadherin gamma subfamily A, 8	77.2273	2.39565	0.709224	3.37785	0.000730548	0.0177565	Pcdhga8
ENSMUSG00000040003	Magi2	membrane associated guanylate kinase, WW and PDZ domain containing 2	952.458	2.39435	0.349718	6.84651	7.5675e-12	3.1048e-09	Magi2
ENSMUSG00000026961	Lrrc26	leucine rich repeat containing 26	20.4239	2.39125	0.866371	2.76008	0.00577871	1	Lrrc26
ENSMUSG00000020423	Btg2	BTG anti-proliferation factor 2	40.758	2.37772	0.778616	3.05377	0.00225983	1	Btg2
ENSMUSG00000070438	Or5af2	olfactory receptor family 5 subfamily AC member 20	4.31118	2.37264	1.71557	1.383	0.166664	1	Olfr313
ENSMUSG00000029735	Tpk1	thiamine pyrophosphokinase	105.087	2.36855	0.534854	4.42841	9.49291e-06	0.000732096	Tpk1
ENSMUSG00000024409	Psors1c2	psoriasis susceptibility 1 candidate 2 (human)	8.50184	2.36701	1.29796	1.82364	0.0682061	1	Psors1c2
ENSMUSG00000052850	Tas2r137	taste receptor, type 2, member 137	6.30236	2.36299	1.36724	1.72829	0.083936	1	Tas2r137
ENSMUSG00000100626	H2al1a	H2A histone family member L1A	12.2129	2.36211	1.74118	1.35662	0.174903	1	H2al1a
ENSMUSG00000062162	Mageb1	MAGE family member B1	5.29391	2.36147	1.66794	1.4158	0.156834	1	Mageb1
ENSMUSG00000079427	Mthfsl	5, 10-methenyltetrahydrofolate synthetase-like	42.9447	2.36036	0.647253	3.64674	0.00026559	1	Mthfsl
ENSMUSG00000073893	Or5p52	olfactory receptor family 5 subfamily P member 52	27.2235	2.35775	0.739254	3.18937	0.00142585	1	Olfr472
ENSMUSG00000095710	Gm8871	predicted pseudogene 8871	37.2131	2.35736	0.937627	2.51418	0.011931	1	Gm8871
ENSMUSG00000055900	Tmem69	transmembrane protein 69	153.432	2.35563	0.466407	5.05059	4.40442e-07	5.57009e-05	Tmem69
ENSMUSG00000071481	Or2a52	olfactory receptor family 2 subfamily A member 52	4.79551	2.34655	1.68071	1.39617	0.162663	1	Olfr437
ENSMUSG00000056380	Gpr50	G-protein-coupled receptor 50	6.45129	2.3416	1.44444	1.62112	0.104992	1	Gpr50
ENSMUSG00000042909	Or52h1	olfactory receptor family 52 subfamily H member 1	3.09445	2.33472	2.02694	1.15185	0.249383	1	Olfr648
ENSMUSG00000095718	Pramel40	PRAME like 40	6.34704	2.33431	1.88132	1.24079	0.214684	1	Gm6502
ENSMUSG00000091080	Prr23a1	proline rich 23A, member 1	12.9958	2.33416	1.22167	1.91063	0.0560516	1	Prr23a1
ENSMUSG00000089774	Slc5a3	solute carrier family 5 (inositol transporters), member 3	648.232	2.33356	0.382265	6.10457	1.03075e-09	2.64311e-07	Slc5a3
ENSMUSG00000043099	Hic1	hypermethylated in cancer 1	27.0406	2.33253	0.763223	3.05616	0.00224194	1	Hic1
ENSMUSG00000024298	Zfp871	zinc finger protein 871	152.287	2.32892	0.457617	5.08923	3.59517e-07	4.60946e-05	Zfp871
ENSMUSG00000094782	Gm21256	predicted gene, 21256	5.88186	2.32884	1.49993	1.55263	0.120511	1	Gm21256
ENSMUSG00000094958	3110021N24Rik	NA	4.89448	2.32675	1.5943	1.45942	0.144449	1	3110021N24Rik
ENSMUSG00000042846	Lrrtm3	leucine rich repeat transmembrane neuronal 3	35.6817	2.32591	0.692937	3.3566	0.000789084	1	Lrrtm3
ENSMUSG00000100939	Gm28998	predicted gene 28998	7.9296	2.32483	1.84014	1.2634	0.206445	1	Gm28998
ENSMUSG00000002804	Nudt14	nudix hydrolase 14	12.5165	2.31686	1.05618	2.19362	0.0282626	1	Nudt14
ENSMUSG00000035212	Leprot	leptin receptor overlapping transcript	23.3507	2.31282	0.914469	2.52914	0.0114344	1	Leprot
ENSMUSG00000054988	Agtr1b	angiotensin II receptor, type 1b	33.2401	2.30618	0.761629	3.02796	0.00246209	1	Agtr1b
ENSMUSG00000048970	C1galt1c1	C1GALT1-specific chaperone 1	25.2987	2.2993	0.920479	2.49794	0.0124919	1	C1galt1c1
ENSMUSG00000033545	Znrf1	zinc and ring finger 1	890.735	2.29788	0.420814	5.46057	4.74602e-08	7.15881e-06	Znrf1
ENSMUSG00000024168	Tmem204	transmembrane protein 204	9.0835	2.29526	1.18962	1.9294	0.0536818	1	Tmem204
ENSMUSG00000053560	Ier2	immediate early response 2	18.7394	2.29447	0.973777	2.35626	0.0184599	1	Ier2
ENSMUSG00000094200	Or2a14	olfactory receptor family 2 subfamily A member 14	10.9307	2.29421	1.12454	2.04014	0.0413366	1	Olfr237
ENSMUSG00000049999	Ppp1r3d	protein phosphatase 1, regulatory subunit 3D	6.9464	2.29219	1.38678	1.65289	0.0983527	1	Ppp1r3d
ENSMUSG00000041625	Ggact	gamma-glutamylamine cyclotransferase	362.315	2.28064	0.379885	6.00349	1.93118e-09	4.50184e-07	Ggact
ENSMUSG00000072584	Gm7489	predicted gene 7489	32.4429	2.27632	0.946911	2.40394	0.0162195	1	Gm7489
ENSMUSG00000042787	Exog	endo/exonuclease (5'-3'), endonuclease G-like	132.293	2.27513	0.498137	4.56727	4.94119e-06	0.000436912	Exog
ENSMUSG00000047749	Zc3hav1l	zinc finger CCCH-type, antiviral 1-like	39.7032	2.27492	0.665573	3.41798	0.000630876	1	Zc3hav1l
ENSMUSG00000078651	Aoc2	amine oxidase, copper containing 2 (retina-specific)	61.8107	2.26731	0.58757	3.85879	0.000113949	0.0055392	Aoc2
ENSMUSG00000096370	Gm21992	predicted gene 21992	68.0156	2.26473	0.541632	4.1813	2.89845e-05	0.00191574	Gm21992
ENSMUSG00000045474	Or2ad1	olfactory receptor family 2 subfamily AD member 1	7.37689	2.25859	1.44625	1.56169	0.118361	1	Olfr1368
ENSMUSG00000021139	Gm20498	predicted gene 20498	18.1385	2.25375	0.848133	2.6573	0.00787689	1	Gm20498
ENSMUSG00000046727	Cystm1	cysteine-rich transmembrane module containing 1	825.275	2.25006	0.406165	5.53977	3.02869e-08	4.77928e-06	Cystm1
ENSMUSG00000089798	1700028K03Rik	RIKEN cDNA 1700028K03 gene	39.8757	2.23969	0.629949	3.55535	0.000377479	1	1700028K03Rik
ENSMUSG00000045689	Pcdhb4	protocadherin beta 4	18.0602	2.23501	0.858844	2.60234	0.0092589	1	Pcdhb4
ENSMUSG00000091014	Gm5244	predicted pseudogene 5244	22.6849	2.23496	0.897337	2.49066	0.0127508	1	Gm5244
ENSMUSG00000044390	Tigd3	tigger transposable element derived 3	17.945	2.22516	0.882994	2.52002	0.0117348	1	Tigd3
ENSMUSG00000044092	C130050O18Rik	RIKEN cDNA C130050O18 gene	10.0456	2.21617	1.09631	2.02148	0.0432299	1	C130050O18Rik
ENSMUSG00000066897	Or7e176	olfactory receptor family 7 subfamily E member 176	4.84919	2.21609	1.72605	1.2839	0.199176	1	Olfr872
ENSMUSG00000090872	Gm3239	predicted gene 3239	42.6552	2.2128	0.838178	2.64002	0.00829018	1	Gm3239
ENSMUSG00000020870	Cdc34b	cell division cycle 34B	3.31601	2.21263	1.80422	1.22636	0.220063	1	Cdc34b
ENSMUSG00000018217	Pmp22	peripheral myelin protein 22	8.62592	2.21182	1.15617	1.91306	0.0557407	1	Pmp22
ENSMUSG00000096002	Vmn2r53	vomeronasal 2, receptor 53	51.9717	2.20523	0.641043	3.44006	0.000581578	0.015964	Vmn2r53
ENSMUSG00000005034	Prkacb	protein kinase, cAMP dependent, catalytic, beta	127.948	2.20504	0.510588	4.31863	1.56998e-05	0.00113403	Prkacb
ENSMUSG00000093863	Gm7954	predicted gene 7954	22.3288	2.19612	1.06654	2.0591	0.0394846	1	Gm7954
ENSMUSG00000061974	Cldn24	claudin 24	4.33676	2.19583	1.59968	1.37267	0.169856	1	Cldn24
ENSMUSG00000025453	Nnt	nicotinamide nucleotide transhydrogenase	64.9623	2.19431	0.524942	4.18011	2.91368e-05	0.00191574	Nnt
ENSMUSG00000095901	Or13a24	olfactory receptor family 13 subfamily A member 24	29.019	2.19187	0.786657	2.78631	0.00533111	1	Olfr538
ENSMUSG00000063844	Or4f53	olfactory receptor family 4 subfamily F member 53	4.30505	2.19165	1.74658	1.25482	0.209543	1	Olfr1276
ENSMUSG00000109354	Or2ag2	olfactory receptor family 2 subfamily AG member 2	5.39195	2.18997	1.49964	1.46033	0.1442	1	Olfr706
ENSMUSG00000063932	Poteg	POTE ankyrin domain family, member G	24.0343	2.18686	0.791283	2.76369	0.00571518	1	Poteg
ENSMUSG00000044039	Or4g7	olfactory receptor family 4 subfamily G member 7	8.18425	2.18569	1.25421	1.74268	0.081389	1	Olfr1288
ENSMUSG00000059108	Ifitm6	interferon induced transmembrane protein 6	2.84959	2.18398	2.09818	1.0409	0.297924	1	Ifitm6
ENSMUSG00000028971	Cort	cortistatin	3.30158	2.18396	1.97809	1.10408	0.26956	1	Cort
ENSMUSG00000043257	Pigv	phosphatidylinositol glycan anchor biosynthesis, class V	250.359	2.18225	0.409078	5.33455	9.57805e-08	1.36447e-05	Pigv
ENSMUSG00000091045	Vmn2r55	vomeronasal 2, receptor 55	3.82238	2.18198	1.72779	1.26287	0.206635	1	Vmn2r55
ENSMUSG00000094543	Gm8212	predicted gene 8212	140.093	2.1815	0.573247	3.80552	0.000141507	0.00633816	Gm8212
ENSMUSG00000035811	Ugt2b35	UDP glucuronosyltransferase 2 family, polypeptide B35	2.965	2.17436	1.92972	1.12678	0.259837	1	Ugt2b35
ENSMUSG00000090113	Nhlrc4	NHL repeat containing 4	2.69461	2.17058	2.0755	1.04581	0.29565	1	Nhlrc4
ENSMUSG00000062105	Or5h17	olfactory receptor family 5 subfamily H member 17	66.0618	2.16774	0.56731	3.82109	0.000132861	0.006111	Olfr183
ENSMUSG00000035067	Xkr6	X-linked Kx blood group related 6	129.446	2.16772	0.457604	4.73711	2.16788e-06	0.000213808	Xkr6
ENSMUSG00000096458	Moap1	modulator of apoptosis 1	15.3122	2.16092	0.898609	2.40474	0.0161838	1	Moap1
ENSMUSG00000073925	Or52u1	olfactory receptor family 52 subfamily U member 1	17.7841	2.16036	0.966379	2.23552	0.0253832	1	Olfr654
ENSMUSG00000099517	H3c8	H3 clustered histone 8	1.63217	2.15386	2.70911	0.795044	0.426588	1	H3c8
ENSMUSG00000051817	Sox12	SRY (sex determining region Y)-box 12	8.89738	2.15068	1.13032	1.90271	0.0570779	1	Sox12
ENSMUSG00000020399	Havcr2	hepatitis A virus cellular receptor 2	7.88307	2.14736	1.1749	1.82771	0.0675937	1	Havcr2
ENSMUSG00000027245	Hypk	huntingtin interacting protein K	27.0511	2.14648	0.720241	2.98022	0.00288039	1	Hypk
ENSMUSG00000075599	Smok3a	sperm motility kinase 3A	11.6316	2.14155	1.41927	1.50891	0.131322	1	Smok3a
ENSMUSG00000059406	Tmprss9	transmembrane protease, serine 9	71.4322	2.13988	0.65891	3.24761	0.00116379	0.0236901	Tmprss9
ENSMUSG00000023845	Lnpep	leucyl/cystinyl aminopeptidase	531.82	2.13921	0.377136	5.67223	1.40948e-08	2.45034e-06	Lnpep
ENSMUSG00000071632	2510002D24Rik	RIKEN cDNA 2510002D24 gene	20.9972	2.13745	0.834644	2.56091	0.0104397	1	2510002D24Rik
ENSMUSG00000051341	Zfp52	zinc finger protein 52	23.6058	2.13578	0.905531	2.35859	0.0183446	1	Zfp52
ENSMUSG00000095557	Gm3415	predicted gene 3415	5.11824	2.12697	1.55165	1.37078	0.170444	1	Gm3415
ENSMUSG00000035237	Lcat	lecithin cholesterol acyltransferase	3.83471	2.12578	1.73359	1.22623	0.220112	1	Lcat
ENSMUSG00000036698	Ago2	argonaute RISC catalytic subunit 2	1723.78	2.12491	0.341304	6.22586	4.78925e-10	1.32766e-07	Ago2
ENSMUSG00000114133	Btf3l4b	basic transcription factor 3 like 4B	1.792	2.1229	2.49845	0.849687	0.395499	1	Gm20075
ENSMUSG00000043991	Pura	purine rich element binding protein A	302.677	2.12202	0.379615	5.58994	2.27152e-08	3.73585e-06	Pura
ENSMUSG00000038607	Gng10	guanine nucleotide binding protein (G protein), gamma 10	33.6777	2.12147	0.72299	2.9343	0.00334299	1	Gng10
ENSMUSG00000015668	Pdzd11	PDZ domain containing 11	5.50385	2.11663	1.50672	1.40479	0.160083	1	Pdzd11
ENSMUSG00000031362	Xlr4c	X-linked lymphocyte-regulated 4C	5.04699	2.11575	1.44112	1.46813	0.14207	1	Xlr4c
ENSMUSG00000078861	Zfp931	zinc finger protein 931	4.38433	2.11522	1.64194	1.28825	0.19766	1	Zfp931
ENSMUSG00000072235	Tuba1a	tubulin, alpha 1A	10.163	2.11295	1.06947	1.9757	0.0481886	1	Tuba1a
ENSMUSG00000024682	Cblif	cobalamin binding intrinsic factor	7.37724	2.11286	1.40627	1.50246	0.132979	1	Cblif
ENSMUSG00000026058	Khdrbs2	KH domain containing, RNA binding, signal transduction associated 2	17.0867	2.1096	0.90062	2.34238	0.0191611	1	Khdrbs2
ENSMUSG00000021033	Gstz1	glutathione transferase zeta 1 (maleylacetoacetate isomerase)	647.658	2.10849	0.370746	5.68715	1.29176e-08	2.40342e-06	Gstz1
ENSMUSG00000053873	Aym1	activator of yeast meiotic promoters 1	471.643	2.10409	0.417554	5.03909	4.67749e-07	5.78036e-05	Aym1
ENSMUSG00000021815	Mss51	MSS51 mitochondrial translational activator	83.9077	2.10055	0.510445	4.11513	3.86955e-05	0.00242012	Mss51
ENSMUSG00000048904	Neurog1	neurogenin 1	14.4165	2.09822	1.04563	2.00665	0.0447867	1	Neurog1
ENSMUSG00000078590	Gm10959	NA	3.94609	2.09501	1.68149	1.24593	0.21279	1	Gm10959
ENSMUSG00000044768	Macir	macrophage immunometabolism regulator	432.666	2.0929	0.368374	5.68144	1.33563e-08	2.40342e-06	D1Ertd622e
ENSMUSG00000092043	Esp6	exocrine gland secreted peptide 6	2.79516	2.09075	2.2148	0.943989	0.345175	1	Esp6
ENSMUSG00000023953	Polh	polymerase (DNA directed), eta (RAD 30 related)	741.207	2.0891	0.395368	5.28395	1.26431e-07	1.75243e-05	Polh
ENSMUSG00000048080	Or4k6	olfactory receptor family 4 subfamily K member 6	53.9665	2.08878	0.577061	3.61968	0.000294965	0.0104687	Olfr731
ENSMUSG00000036091	Hyal3	hyaluronoglucosaminidase 3	56.2003	2.08324	0.608759	3.42211	0.000621376	0.0163842	Hyal3
ENSMUSG00000073705	Cenps	centromere protein S	40.6798	2.08316	0.625614	3.32978	0.000869158	1	Cenps
ENSMUSG00000034686	Prr7	proline rich 7 (synaptic)	85.2197	2.08029	0.540533	3.84859	0.000118799	0.00564129	Prr7
ENSMUSG00000004446	Bid	BH3 interacting domain death agonist	38.5706	2.07664	0.70523	2.94463	0.00323343	1	Bid
ENSMUSG00000021697	Depdc1b	DEP domain containing 1B	471.553	2.07659	0.44868	4.62822	3.68817e-06	0.000337764	Depdc1b
ENSMUSG00000035472	Slc25a21	solute carrier family 25 (mitochondrial oxodicarboxylate carrier), member 21	30.4803	2.07439	0.699319	2.96631	0.00301398	1	Slc25a21
ENSMUSG00000017734	Dbndd2	dysbindin (dystrobrevin binding protein 1) domain containing 2	46.6821	2.07351	0.702497	2.95163	0.003161	1	Dbndd2
ENSMUSG00000073468	Sft2d1	SFT2 domain containing 1	46.9397	2.07201	0.685908	3.02083	0.00252082	1	Sft2d1
ENSMUSG00000075219	Or5ak24	olfactory receptor family 5 subfamily AK member 24	2.6865	2.06911	2.14506	0.964593	0.334749	1	Olfr994
ENSMUSG00000101286	Gm21317	predicted gene, 21317	2.6865	2.06911	2.14506	0.964593	0.334749	1	Gm21317
ENSMUSG00000049107	Ntf3	neurotrophin 3	28.2202	2.06627	0.881755	2.34336	0.0191109	1	Ntf3
ENSMUSG00000105053	Gm43064	predicted gene 43064	6.3342	2.06506	1.30815	1.57861	0.114426	1	Gm43064
ENSMUSG00000094592	Samt1d	spermatogenesis associated multipass transmembrane protein 1d	5.02793	2.06396	1.99422	1.03497	0.300684	1	Samt1d
ENSMUSG00000039899	Fgl2	fibrinogen-like protein 2	45.106	2.05713	0.698776	2.9439	0.00324106	1	Fgl2
ENSMUSG00000100231	Gm29554	predicted gene 29554	8.892	2.05701	1.47479	1.39478	0.163083	1	Gm29554
ENSMUSG00000058400	Qrfpr	pyroglutamylated RFamide peptide receptor	2.35882	2.05624	2.13084	0.964987	0.334551	1	Qrfpr
ENSMUSG00000058317	Ube2e2	ubiquitin-conjugating enzyme E2E 2	171.787	2.05614	0.497385	4.13389	3.56674e-05	0.00224442	Ube2e2
ENSMUSG00000062908	Acadm	acyl-Coenzyme A dehydrogenase, medium chain	33.7248	2.05496	0.665889	3.08604	0.00202842	1	Acadm
ENSMUSG00000004540	Psg17	pregnancy specific beta-1-glycoprotein 17	19.0537	2.05402	0.807944	2.54228	0.0110133	1	Psg17
ENSMUSG00000045868	Gvin1	GTPase, very large interferon inducible 1	4.87485	2.052	1.65228	1.24193	0.214264	1	Gvin1
ENSMUSG00000024028	Tff2	trefoil factor 2 (spasmolytic protein 1)	1.54398	2.05061	2.77998	0.737635	0.460737	1	Tff2
ENSMUSG00000093989	Rnasek	ribonuclease, RNase K	1.54398	2.05061	2.77998	0.737635	0.460737	1	Rnasek
ENSMUSG00000063846	Gm21731	predicted gene, 21731	1.81438	2.04991	2.6839	0.763778	0.444999	1	Gm21731
ENSMUSG00000025869	Nop16	NOP16 nucleolar protein	76.9989	2.04906	0.600105	3.4145	0.000638991	0.0165693	Nop16
ENSMUSG00000100902	Gm20850	predicted gene, 20850	2.0075	2.04895	2.55869	0.800778	0.42326	1	Gm20850
ENSMUSG00000023073	Slc10a2	solute carrier family 10, member 2	22.0299	2.04833	0.962671	2.12776	0.0333571	1	Slc10a2
ENSMUSG00000040204	Pclaf	PCNA clamp associated factor	79.9953	2.04803	0.546252	3.74924	0.000177369	0.00754886	Pclaf
ENSMUSG00000092148	Gm8005	predicted gene 8005	25.0987	2.04272	0.939569	2.1741	0.0296977	1	Gm8005
ENSMUSG00000048796	Cyb561d1	cytochrome b-561 domain containing 1	97.4182	2.03345	0.700525	2.90275	0.00369899	0.0428497	Cyb561d1
ENSMUSG00000043583	4930470P17Rik	RIKEN cDNA 4930470P17 gene	153.425	2.03263	0.499521	4.06916	4.71835e-05	0.00284683	4930470P17Rik
ENSMUSG00000103793	Pcdhga6	protocadherin gamma subfamily A, 6	75.8769	2.03128	0.733958	2.76757	0.00564759	0.0524309	Pcdhga6
ENSMUSG00000046178	Nxph1	neurexophilin 1	87.3152	2.02752	0.589427	3.43982	0.000582094	0.015964	Nxph1
ENSMUSG00000048385	Scrt1	scratch family zinc finger 1	304.825	2.0268	0.454818	4.45629	8.33891e-06	0.00065794	Scrt1
ENSMUSG00000014856	Tmem208	transmembrane protein 208	40.2365	2.02639	0.663835	3.05255	0.00226909	1	Tmem208
ENSMUSG00000031382	Asb11	ankyrin repeat and SOCS box-containing 11	5.56533	2.02543	1.45058	1.39629	0.162627	1	Asb11
ENSMUSG00000057778	Cyb5d2	cytochrome b5 domain containing 2	887.496	2.02369	0.448932	4.50778	6.55099e-06	0.000555318	Cyb5d2
ENSMUSG00000074240	Cib3	calcium and integrin binding family member 3	5.4055	2.02357	1.55371	1.30241	0.192777	1	Cib3
ENSMUSG00000031586	Rbpms	RNA binding protein gene with multiple splicing	121.069	2.02331	0.502686	4.02499	5.69772e-05	0.00335871	Rbpms
ENSMUSG00000079494	Nat8f5	N-acetyltransferase 8 (GCN5-related) family member 5	4.61544	2.02113	1.55602	1.29891	0.193976	1	Nat8f5
ENSMUSG00000034751	Mast4	microtubule associated serine/threonine kinase family member 4	908.793	2.0208	0.401773	5.02972	4.91204e-07	5.99795e-05	Mast4
ENSMUSG00000026149	Tm4sf20	transmembrane 4 L six family member 20	2.96059	2.02076	1.90161	1.06266	0.287938	1	Tm4sf20
ENSMUSG00000014177	Tvp23b	trans-golgi network vesicle protein 23B	468.316	2.01914	0.512117	3.94273	8.056e-05	0.0042593	Tvp23b
ENSMUSG00000078789	Dph1	diphthamide biosynthesis 1	78.6432	2.0088	0.559126	3.59276	0.000327197	0.0113225	Dph1
ENSMUSG00000111590	Or4p4	olfactory receptor family 4 subfamily P member 4	8.63792	2.00521	1.16411	1.72252	0.0849749	1	Olfr1192-ps1
ENSMUSG00000001014	Icam4	intercellular adhesion molecule 4, Landsteiner-Wiener blood group	2.66332	2.00192	2.12305	0.942946	0.345709	1	Icam4
ENSMUSG00000060935	Tmem263	transmembrane protein 263	414.654	2.00104	0.406552	4.92196	8.56797e-07	9.55236e-05	Tmem263
ENSMUSG00000035725	Prkx	protein kinase, X-linked	113.565	1.99696	0.598635	3.33586	0.000850369	0.0193398	Prkx
ENSMUSG00000075571	Defb30	defensin beta 30	109.487	1.99638	0.621693	3.21119	0.00132186	0.0249693	Defb30
ENSMUSG00000018143	Mafk	v-maf musculoaponeurotic fibrosarcoma oncogene family, protein K (avian)	80.402	1.99575	0.569561	3.50401	0.000458314	0.0139718	Mafk
ENSMUSG00000057967	Fgf18	fibroblast growth factor 18	52.317	1.99197	0.76009	2.62071	0.00877475	0.0661346	Fgf18
ENSMUSG00000018659	Pnpo	pyridoxine 5'-phosphate oxidase	18.3788	1.99117	0.922556	2.15832	0.030903	1	Pnpo
ENSMUSG00000108891	Or4f4-ps1	olfactory receptor family 4 subfamily F member 4, pseudogene 1	9.65828	1.99086	1.08778	1.8302	0.06722	1	Olfr1291-ps1
ENSMUSG00000044730	9930104L06Rik	AFG2 interacting ribosome maturation factor	172.77	1.99013	0.464969	4.28014	1.86776e-05	0.00132122	9930104L06Rik
ENSMUSG00000059839	Zfp874b	zinc finger protein 874b	69.6081	1.99	0.567918	3.50402	0.000458289	0.0139718	Zfp874b
ENSMUSG00000061100	Retnla	resistin like alpha	1.79756	1.98966	2.49009	0.799031	0.424272	1	Retnla
ENSMUSG00000045165	AI467606	expressed sequence AI467606	36.0166	1.98662	0.72613	2.73591	0.00622086	1	AI467606
ENSMUSG00000021099	Six6	sine oculis-related homeobox 6	2.35722	1.98581	2.12454	0.934701	0.349942	1	Six6
ENSMUSG00000028232	Tmem68	transmembrane protein 68	110.838	1.98266	0.584681	3.391	0.000696377	0.0174213	Tmem68
ENSMUSG00000089736	Tgfbr3l	transforming growth factor, beta receptor III-like	38.2052	1.97778	0.701235	2.82043	0.004796	1	Tgfbr3l
ENSMUSG00000049612	Omg	oligodendrocyte myelin glycoprotein	4.89059	1.97565	1.51146	1.30712	0.191172	1	Omg
ENSMUSG00000071909	Nutm2	NUT family member 2	278.221	1.96993	0.519317	3.79332	0.000148647	0.00658637	Nutm2
ENSMUSG00000010051	Hyal1	hyaluronoglucosaminidase 1	13.0644	1.96937	0.988869	1.99154	0.0464219	1	Hyal1
ENSMUSG00000047363	Cstad	CSA-conditional, T cell activation-dependent protein	8.09145	1.96774	1.17456	1.6753	0.0938749	1	Cstad
ENSMUSG00000073294	Ezhip	EZH inhibitory protein	6.83862	1.96676	1.56526	1.25651	0.208932	1	AU022751
ENSMUSG00000108426	Or14p1	olfactory receptor family 14 subfamily P member 1	3.81534	1.96649	1.8396	1.06898	0.285079	1	Olfr465-ps1
ENSMUSG00000073972	Or52m2	olfactory receptor family 52 subfamily M member 2	3.31787	1.96594	1.75288	1.12155	0.262055	1	Olfr553
ENSMUSG00000114456	H2bc9	H2B clustered histone 9	2.68372	1.96414	2.2454	0.874738	0.381717	1	H2bc9
ENSMUSG00000022151	Ttc33	tetratricopeptide repeat domain 33	190.221	1.96263	0.500378	3.92229	8.77111e-05	0.00447588	Ttc33
ENSMUSG00000046215	Rprml	reprimo-like	10.285	1.96111	1.19545	1.64048	0.100906	1	Rprml
ENSMUSG00000021539	Lect2	leukocyte cell-derived chemotaxin 2	3.48766	1.9589	1.79734	1.08988	0.275764	1	Lect2
ENSMUSG00000028578	Caap1	caspase activity and apoptosis inhibitor 1	197.361	1.95778	0.493042	3.97082	7.16245e-05	0.0040814	Caap1
ENSMUSG00000054364	Rhob	ras homolog family member B	17.8778	1.9531	0.836451	2.33498	0.0195443	1	Rhob
ENSMUSG00000100235	Gm28557	predicted gene 28557	5.91116	1.95145	1.45172	1.34424	0.178872	1	Gm28557
ENSMUSG00000111273	Or6c7	olfactory receptor family 6 subfamily C member 7	13.2914	1.94932	0.936408	2.0817	0.0373696	1	Olfr789
ENSMUSG00000094686	Ccl21a	chemokine (C-C motif) ligand 21A (serine)	20.5715	1.94925	0.899897	2.16608	0.0303048	1	Ccl21a
ENSMUSG00000045503	Sys1	SYS1 Golgi-localized integral membrane protein homolog (S. cerevisiae)	132.765	1.94629	0.597914	3.25514	0.00113338	0.0232875	Sys1
ENSMUSG00000022828	Gtf2e1	general transcription factor II E, polypeptide 1 (alpha subunit)	401.059	1.94544	0.402531	4.83301	1.34483e-06	0.000140754	Gtf2e1
ENSMUSG00000044364	Tmem74b	transmembrane protein 74B	17.3156	1.94476	0.863002	2.25348	0.0242286	1	Tmem74b
ENSMUSG00000103567	Pcdhga5	protocadherin gamma subfamily A, 5	86.0952	1.94409	1.53509	1.26644	0.205357	0.401974	Pcdhga5
ENSMUSG00000045498	Pcdhb3	protocadherin beta 3	9.70233	1.94337	1.19366	1.62808	0.103508	1	Pcdhb3
ENSMUSG00000073927	Or52h7	olfactory receptor family 52 subfamily H member 7	24.0532	1.94236	0.772989	2.51279	0.0119781	1	Olfr652
ENSMUSG00000079374	Gm8334	predicted gene 8334	16.2795	1.94208	1.09625	1.77156	0.0764679	1	Gm8334
ENSMUSG00000073386	9830107B12Rik	RIKEN cDNA 9830107B12 gene	2.87319	1.94008	2.03939	0.951305	0.34145	1	9830107B12Rik
ENSMUSG00000028420	Tmem38b	transmembrane protein 38B	299.861	1.93933	0.388436	4.99268	5.9547e-07	7.02039e-05	Tmem38b
ENSMUSG00000034829	Nxnl1	nucleoredoxin-like 1	34.6576	1.93903	0.773178	2.50786	0.0121464	1	Nxnl1
ENSMUSG00000074881	Mageb3	MAGE family member B3	58.9742	1.93893	0.575429	3.36954	0.000752939	0.0180695	Mageb3
ENSMUSG00000066442	Mthfs	5, 10-methenyltetrahydrofolate synthetase	48.7521	1.93822	0.620039	3.12596	0.00177224	0.0291626	Mthfs
ENSMUSG00000052557	Gan	giant axonal neuropathy	1406.15	1.93322	0.343713	5.62452	1.86027e-08	3.18013e-06	Gan
ENSMUSG00000044197	Gpr146	G protein-coupled receptor 146	16.6147	1.93312	0.894366	2.16145	0.0306609	1	Gpr146
ENSMUSG00000001666	Ddt	D-dopachrome tautomerase	257.426	1.93242	0.443046	4.36166	1.29077e-05	0.000952475	Ddt
ENSMUSG00000019888	Mgat4c	MGAT4 family, member C	321.752	1.93039	0.44143	4.37305	1.22524e-05	0.000910672	Mgat4c
ENSMUSG00000042138	Msantd2	Myb/SANT-like DNA-binding domain containing 2	185.319	1.92739	0.432823	4.45306	8.46534e-06	0.000662817	Msantd2
ENSMUSG00000079655	Gm5168	predicted gene 5168	3.67125	1.92671	1.83068	1.05246	0.29259	1	Gm5168
ENSMUSG00000043140	Tmem186	transmembrane protein 186	297.709	1.92631	0.384311	5.01238	5.37597e-07	6.41179e-05	Tmem186
ENSMUSG00000052563	D930048N14Rik	RIKEN cDNA D930048N14 gene	14.252	1.926	0.917984	2.09807	0.0358989	1	D930048N14Rik
ENSMUSG00000068234	Vmn1r44	vomeronasal 1 receptor 44	17.1032	1.92496	0.980642	1.96296	0.0496509	1	Vmn1r44
ENSMUSG00000047787	Flrt1	fibronectin leucine rich transmembrane protein 1	38.5847	1.92392	0.630464	3.0516	0.00227626	1	Flrt1
ENSMUSG00000094066	Fam205a2	spermatogenesis associated 31 subfamily F member 1B	8.46554	1.92211	1.57861	1.21759	0.223378	1	Fam205a2
ENSMUSG00000091754	Gm3636	predicted gene 3636	73.6858	1.92162	0.730913	2.62907	0.00856198	0.0653259	Gm3636
ENSMUSG00000031365	Zfp275	zinc finger protein 275	15.4045	1.92126	0.978001	1.96448	0.0494747	1	Zfp275
ENSMUSG00000078919	Dpm1	dolichol-phosphate (beta-D) mannosyltransferase 1	207.159	1.91997	0.411036	4.67105	2.99659e-06	0.000281982	Dpm1
ENSMUSG00000019865	Nmbr	neuromedin B receptor	179.394	1.91984	0.437021	4.39302	1.11786e-05	0.000836929	Nmbr
ENSMUSG00000027663	Zmat3	zinc finger matrin type 3	913.937	1.91818	0.35474	5.40728	6.39891e-08	9.37623e-06	Zmat3
ENSMUSG00000025102	3110040N11Rik	RIKEN cDNA 3110040N11 gene	26.3582	1.91789	0.740106	2.59137	0.00955938	1	3110040N11Rik
ENSMUSG00000044991	Shld1	shieldin complex subunit 1	7.72397	1.91707	1.3281	1.44346	0.14889	1	Shld1
ENSMUSG00000041658	Rragb	Ras-related GTP binding B	5.66778	1.91094	1.34026	1.4258	0.153927	1	Rragb
ENSMUSG00000026271	Gpr35	G protein-coupled receptor 35	40.9458	1.9096	0.687656	2.77697	0.00548685	1	Gpr35
ENSMUSG00000059105	Or9i16	olfactory receptor family 9 subfamily I member 16	5.00759	1.90845	1.49013	1.28072	0.200291	1	Olfr1504
ENSMUSG00000052508	Or12j5	olfactory receptor family 12 subfamily J member 5	10.1619	1.90823	1.07637	1.77284	0.076255	1	Olfr536
ENSMUSG00000104445	Rhbg	Rhesus blood group-associated B glycoprotein	2.62834	1.90651	2.01477	0.946268	0.344012	1	Rhbg
ENSMUSG00000052293	Taf9	TATA-box binding protein associated factor 9	4.04607	1.90576	1.69043	1.12738	0.259581	1	Taf9
ENSMUSG00000075031	H2bc3	H2B clustered histone 3	4.79575	1.9051	1.57994	1.20581	0.227892	1	H2bc3
ENSMUSG00000034762	Glis1	GLIS family zinc finger 1	28.8739	1.89865	0.764319	2.4841	0.0129878	1	Glis1
ENSMUSG00000027848	Olfml3	olfactomedin-like 3	48.4082	1.89757	0.657167	2.8875	0.00388318	0.0436044	Olfml3
ENSMUSG00000039835	Nhsl1	NHS-like 1	1214.46	1.89586	0.44882	4.22409	2.39904e-05	0.00164047	Nhsl1
ENSMUSG00000027381	Bcl2l11	BCL2-like 11 (apoptosis facilitator)	213.175	1.89491	0.500424	3.78662	0.000152712	0.0066654	Bcl2l11
ENSMUSG00000090700	Cyp4f40	cytochrome P450, family 4, subfamily f, polypeptide 40	13.4885	1.89402	0.934479	2.02681	0.0426815	1	Cyp4f40
ENSMUSG00000031104	Rab33a	RAB33A, member RAS oncogene family	1.64611	1.89369	2.73251	0.693022	0.488295	1	Rab33a
ENSMUSG00000091185	Gm3278	predicted gene 3278	12.9266	1.89126	1.15639	1.63549	0.101947	1	Gm3278
ENSMUSG00000063060	Sox7	SRY (sex determining region Y)-box 7	74.0388	1.89077	0.541579	3.49121	0.000480829	0.0143273	Sox7
ENSMUSG00000030218	Mgp	matrix Gla protein	8.2541	1.89037	1.26628	1.49285	0.135476	1	Mgp
ENSMUSG00000081650	Gm16181	predicted gene 16181	3.82223	1.88999	1.81275	1.04261	0.297128	1	Gm16181
ENSMUSG00000027313	Chac1	ChaC, cation transport regulator 1	87.0947	1.88988	0.637651	2.96382	0.00303846	0.0378681	Chac1
ENSMUSG00000099583	H3c4	H3 clustered histone 4	3.55827	1.8898	1.84112	1.02644	0.304684	1	H3c4
ENSMUSG00000063787	Chchd1	coiled-coil-helix-coiled-coil-helix domain containing 1	137.644	1.88719	0.550979	3.42516	0.000614432	0.016327	Chchd1
ENSMUSG00000092060	Bend4	BEN domain containing 4	80.7976	1.88687	0.580436	3.25078	0.00115087	0.0235619	Bend4
ENSMUSG00000049036	Tmem121	transmembrane protein 121	16.8949	1.88637	0.917143	2.05679	0.0397062	1	Tmem121
ENSMUSG00000048379	Socs4	suppressor of cytokine signaling 4	304.245	1.88601	0.403985	4.66853	3.03364e-06	0.000282873	Socs4
ENSMUSG00000059060	Rad51b	RAD51 paralog B	181.454	1.88022	0.427343	4.39979	1.08354e-05	0.000820308	Rad51b
ENSMUSG00000036552	Ermard	ER membrane associated RNA degradation	602.989	1.87692	0.447149	4.19752	2.69858e-05	0.00179947	Ermard
ENSMUSG00000069833	Ahnak	AHNAK nucleoprotein (desmoyokin)	425.583	1.87622	0.453793	4.13452	3.55696e-05	0.00224442	Ahnak
ENSMUSG00000080725	Gm6121	predicted gene 6121	4.02084	1.87529	1.8371	1.02079	0.307353	1	Gm6121
ENSMUSG00000089960	Ugt1a1	UDP glucuronosyltransferase 1 family, polypeptide A1	10.5744	1.87456	1.05059	1.78429	0.0743766	1	Ugt1a1
ENSMUSG00000043556	Fbxl7	F-box and leucine-rich repeat protein 7	14.2701	1.87281	0.992763	1.88646	0.059233	1	Fbxl7
ENSMUSG00000069274	H4c6	H4 clustered histone 6	3.99408	1.87264	1.66423	1.12523	0.260492	1	H4c6
ENSMUSG00000096344	Gm6408	predicted gene 6408	510.031	1.87232	1.34683	1.39017	0.164478	0.353488	Gm6408
ENSMUSG00000045664	Cdc42ep2	CDC42 effector protein (Rho GTPase binding) 2	4.62386	1.87054	1.54624	1.20973	0.226382	1	Cdc42ep2
ENSMUSG00000051678	Pcdhb6	protocadherin beta 6	18.2742	1.86673	0.86508	2.15787	0.0309378	1	Pcdhb6
ENSMUSG00000059366	Or10d1	olfactory receptor family 10 subfamily D member 1	3.77408	1.86489	1.63404	1.14127	0.253756	1	Olfr959
ENSMUSG00000091657	Gm3072	predicted gene 3072	34.6019	1.86254	0.950026	1.96052	0.0499351	1	Gm3072
ENSMUSG00000073069	Mageb2	MAGE family member B2	7.04122	1.86208	1.30557	1.42626	0.153795	1	Mageb2
ENSMUSG00000062115	Rai1	retinoic acid induced 1	102.19	1.86051	0.483315	3.84947	0.000118374	0.00564129	Rai1
ENSMUSG00000039197	Adk	adenosine kinase	80.2231	1.85283	0.613939	3.01793	0.00254505	0.0352288	Adk
ENSMUSG00000029158	Yipf7	Yip1 domain family, member 7	60.4362	1.85194	0.671333	2.7586	0.00580487	0.0532087	Yipf7
ENSMUSG00000014769	Psmb1	proteasome (prosome, macropain) subunit, beta type 1	291.566	1.85068	0.410872	4.50427	6.66029e-06	0.000558363	Psmb1
ENSMUSG00000102668	Gm29866	predicted gene, 29866	15.6434	1.84988	1.30156	1.42128	0.155234	1	Gm29866
ENSMUSG00000025940	Tmem70	transmembrane protein 70	139.57	1.84983	0.471485	3.92341	8.73061e-05	0.00447588	Tmem70
ENSMUSG00000022677	Cep20	centrosomal protein 20	267.233	1.84978	0.519859	3.55824	0.000373353	0.0122258	Fopnl
ENSMUSG00000027876	Reg4	regenerating islet-derived family, member 4	5.3618	1.84738	1.50663	1.22617	0.220136	1	Reg4
ENSMUSG00000024985	Tcf7l2	transcription factor 7 like 2, T cell specific, HMG box	137.989	1.84382	0.635918	2.89947	0.00373795	0.0431272	Tcf7l2
ENSMUSG00000114278	Gm49027	predicted gene, 49027	11.1778	1.84341	1.1651	1.58219	0.113606	1	Gm49027
ENSMUSG00000069267	H3c2	H3 clustered histone 2	2.38322	1.84291	2.11193	0.872619	0.382871	1	H3c2
ENSMUSG00000050645	Defb19	defensin beta 19	7.36406	1.84282	1.23822	1.48829	0.136675	1	Defb19
ENSMUSG00000036480	Prss56	protease, serine 56	122.57	1.84164	0.474741	3.87924	0.000104782	0.00516776	Prss56
ENSMUSG00000048040	Arxes2	adipocyte-related X-chromosome expressed sequence 2	3.57049	1.83964	1.8996	0.968436	0.332827	1	Arxes2
ENSMUSG00000056665	Them6	thioesterase superfamily member 6	306.471	1.83881	0.404677	4.5439	5.52237e-06	0.000484128	Them6
ENSMUSG00000022378	Cyrib	CYFIP related Rac1 interactor B	548.949	1.83613	0.383042	4.79356	1.63847e-06	0.000168058	Fam49b
ENSMUSG00000002083	Bbc3	BCL2 binding component 3	44.5906	1.83541	0.68726	2.67061	0.00757131	1	Bbc3
ENSMUSG00000034345	Gtf2h5	general transcription factor IIH, polypeptide 5	52.4421	1.83482	0.610512	3.00539	0.00265244	0.0357504	Gtf2h5
ENSMUSG00000102805	Gm37240	predicted gene, 37240	5.20388	1.83438	1.43085	1.28202	0.199836	1	Gm37240
ENSMUSG00000041132	N4bp2l1	NEDD4 binding protein 2-like 1	23.8822	1.83352	0.791158	2.31751	0.020476	1	N4bp2l1
ENSMUSG00000036533	Cdc42ep3	CDC42 effector protein (Rho GTPase binding) 3	4525.02	1.83294	0.349083	5.25074	1.51492e-07	2.07181e-05	Cdc42ep3
ENSMUSG00000040464	Gtpbp10	GTP-binding protein 10 (putative)	184.037	1.83283	0.491193	3.73138	0.00019043	0.00778184	Gtpbp10
ENSMUSG00000031329	Tsx	testis specific X-linked gene	3.56984	1.83245	1.71081	1.0711	0.284124	1	Tsx
ENSMUSG00000062511	4930512M02Rik	RIKEN cDNA 4930512M02 gene	36.4273	1.83143	0.803211	2.28013	0.0225999	1	4930512M02Rik
ENSMUSG00000102428	Pcdhga12	protocadherin gamma subfamily A, 12	207.406	1.83081	0.47649	3.84228	0.000121894	0.00570899	Pcdhga12
ENSMUSG00000095318	Gm8024	predicted gene 8024	6.60415	1.83035	1.60748	1.13865	0.254851	1	Gm8024
ENSMUSG00000078934	Pate13	prostate and testis expressed 13	8.64787	1.83014	1.16294	1.57371	0.115554	1	Pate13
ENSMUSG00000062200	Vmn2r7	vomeronasal 2, receptor 7	504.452	1.82862	0.378155	4.83564	1.32717e-06	0.000140338	Vmn2r7
ENSMUSG00000089768	Tmsb15b1	thymosin beta 15b1	31.3839	1.82789	0.875013	2.08899	0.0367086	1	Tmsb15b1
ENSMUSG00000094746	Gm20916	predicted gene, 20916	2.16322	1.8273	2.13398	0.856287	0.391839	1	Gm20916
ENSMUSG00000074925	Ptar1	protein prenyltransferase alpha subunit repeat containing 1	1809.99	1.82633	0.350586	5.20937	1.89479e-07	2.52401e-05	Ptar1
ENSMUSG00000028701	Lurap1	leucine rich adaptor protein 1	376.708	1.82604	0.453339	4.02798	5.62589e-05	0.00333554	Lurap1
ENSMUSG00000036916	Zfp280c	zinc finger protein 280C	8.60975	1.82573	1.12823	1.61823	0.105613	1	Zfp280c
ENSMUSG00000033849	B3galt2	UDP-Gal:betaGlcNAc beta 1,3-galactosyltransferase, polypeptide 2	9.2906	1.82503	1.19652	1.52528	0.127189	1	B3galt2
ENSMUSG00000043605	Or2a7	olfactory receptor family 2 subfamily A member 7	6.4594	1.82486	1.29303	1.4113	0.158156	1	Olfr13
ENSMUSG00000051037	Zfp455	zinc finger protein 455	16.3264	1.82095	1.03131	1.76567	0.0774505	1	Zfp455
ENSMUSG00000020163	Uqcr11	ubiquinol-cytochrome c reductase, complex III subunit XI	20.4226	1.81891	0.870946	2.08843	0.036759	1	Uqcr11
ENSMUSG00000094181	Gm21739	predicted gene, 21739	14.9947	1.81871	1.14806	1.58416	0.113157	1	Gm21739
ENSMUSG00000027443	Cst12	cystatin 12	5.63295	1.81779	1.37283	1.32412	0.185463	1	Cst12
ENSMUSG00000039163	Cmc1	COX assembly mitochondrial protein 1	44.4315	1.81536	0.67904	2.67343	0.00750809	1	Cmc1
ENSMUSG00000070873	Lilra5	leukocyte immunoglobulin-like receptor, subfamily A (with TM domain), member 5	35.089	1.81525	0.716972	2.53183	0.0113468	1	Lilra5
ENSMUSG00000068074	Gm10228	predicted gene 10228	7.65979	1.81517	1.25885	1.44193	0.149322	1	Gm10228
ENSMUSG00000109022	Or5bb10	olfactory receptor family 5 subfamily BB member 10	11.173	1.81483	1.09423	1.65853	0.0972097	1	Olfr1432
ENSMUSG00000052033	Pfdn4	prefoldin 4	51.7005	1.81277	0.588034	3.08276	0.0020509	0.0313503	Pfdn4
ENSMUSG00000025056	Nr0b1	nuclear receptor subfamily 0, group B, member 1	4.43233	1.81251	1.55466	1.16586	0.243672	1	Nr0b1
ENSMUSG00000008843	Cldn13	claudin 13	96.4677	1.81202	0.558065	3.24698	0.00116638	0.0236901	Cldn13
ENSMUSG00000039853	Trim14	tripartite motif-containing 14	161.245	1.81178	0.435509	4.16014	3.18056e-05	0.00205176	Trim14
ENSMUSG00000078995	Zfp456	zinc finger protein 456	2.53258	1.8074	2.37761	0.760176	0.44715	1	Zfp456
ENSMUSG00000050377	Il31ra	interleukin 31 receptor A	85.9377	1.80687	0.505788	3.57238	0.000353753	0.0119357	Il31ra
ENSMUSG00000090035	Galnt4	polypeptide N-acetylgalactosaminyltransferase 4	105.801	1.80655	0.479225	3.76974	0.000163416	0.00707241	Galnt4
ENSMUSG00000091617	Gm3752	predicted gene 3752	66.2391	1.80483	0.728849	2.47627	0.0132763	0.0836052	Gm3752
ENSMUSG00000057203	Vmn1r234	vomeronasal 1 receptor 234	16.8288	1.80473	0.832798	2.16707	0.0302296	1	Vmn1r234
ENSMUSG00000074227	Spint2	serine protease inhibitor, Kunitz type 2	353.125	1.79819	0.384629	4.67515	2.93744e-06	0.000278975	Spint2
ENSMUSG00000000159	Igsf5	immunoglobulin superfamily, member 5	4.19078	1.7971	1.68583	1.06601	0.28642	1	Igsf5
ENSMUSG00000110012	Or51a43	olfactory receptor family 51 subfamily A member 43	19.2667	1.79641	0.805348	2.23061	0.0257072	1	Olfr644
ENSMUSG00000012429	Mplkip	M-phase specific PLK1 intereacting protein	252.909	1.78894	0.393982	4.54066	5.6078e-06	0.000487451	Mplkip
ENSMUSG00000043439	Epop	elongin BC and polycomb repressive complex 2 associated protein	10.0057	1.7863	1.17478	1.52055	0.128373	1	Epop
ENSMUSG00000009900	Wnt3a	wingless-type MMTV integration site family, member 3A	187.872	1.78362	0.57328	3.11126	0.00186289	0.0300896	Wnt3a
ENSMUSG00000041697	Cox6a1	cytochrome c oxidase subunit 6A1	203.889	1.78291	0.455707	3.91241	9.13795e-05	0.00459451	Cox6a1
ENSMUSG00000038570	Saxo2	stabilizer of axonemal microtubules 2	325.391	1.77936	0.484672	3.67126	0.000241359	0.00896962	Saxo2
ENSMUSG00000114212	Gm47985	predicted gene, 47985	33.8209	1.77788	0.791377	2.24656	0.0246682	1	Gm47985
ENSMUSG00000067722	Uqcc4	ubiquinol-cytochrome c reductase complex assembly factor 4	64.8674	1.77464	0.575926	3.08138	0.00206046	0.0314134	BC003965
ENSMUSG00000091831	Gm4707	predicted gene 4707	7.73866	1.77266	1.19116	1.48818	0.136703	1	Gm4707
ENSMUSG00000048620	Or6z3	olfactory receptor family 6 subfamily Z member 3	36.9798	1.7722	0.740516	2.3932	0.0167023	1	Olfr1336
ENSMUSG00000030930	Chst15	carbohydrate sulfotransferase 15	74.7087	1.77156	0.51872	3.41525	0.000637232	0.0165693	Chst15
ENSMUSG00000087651	1500009L16Rik	RIKEN cDNA 1500009L16 gene	19.1532	1.76891	0.800047	2.211	0.0270355	1	1500009L16Rik
ENSMUSG00000075061	Or4b1b	olfactory receptor family 4 subfamily B member 1B	6.74885	1.76754	1.25591	1.40737	0.159316	1	Olfr1272
ENSMUSG00000032349	Elovl5	ELOVL family member 5, elongation of long chain fatty acids (yeast)	585.211	1.76681	0.474328	3.72488	0.000195411	0.00794655	Elovl5
ENSMUSG00000029027	Dffb	DNA fragmentation factor, beta subunit	95.7443	1.76619	0.505926	3.49101	0.0004812	0.0143273	Dffb
ENSMUSG00000025147	Mob2	MOB kinase activator 2	261.116	1.76563	0.447477	3.94575	7.95509e-05	0.0042593	Mob2
ENSMUSG00000056910	Vmn2r107	vomeronasal 2, receptor 107	163.306	1.76401	0.470871	3.74627	0.000179486	0.00757104	Vmn2r107
ENSMUSG00000055137	Sugct	succinyl-CoA glutarate-CoA transferase	101.656	1.76192	0.476445	3.69806	0.000217254	0.00846551	Sugct
ENSMUSG00000066735	Vkorc1l1	vitamin K epoxide reductase complex, subunit 1-like 1	554.206	1.76063	0.376423	4.67727	2.90715e-06	0.000278679	Vkorc1l1
ENSMUSG00000054519	Zfp867	zinc finger protein 867	488.298	1.75887	0.431342	4.07768	4.5487e-05	0.00277714	Zfp867
ENSMUSG00000072066	6720489N17Rik	zinc finger protein 1008	4.36644	1.75852	1.5629	1.12517	0.260519	1	6720489N17Rik
ENSMUSG00000037942	Crp	C-reactive protein, pentraxin-related	15.5413	1.75579	0.946928	1.8542	0.0637111	1	Crp
ENSMUSG00000021226	Acot2	acyl-CoA thioesterase 2	5.93959	1.75572	1.51727	1.15715	0.247209	1	Acot2
ENSMUSG00000028933	Xrcc2	X-ray repair complementing defective repair in Chinese hamster cells 2	418.807	1.753	0.426574	4.1095	3.96522e-05	0.00246492	Xrcc2
ENSMUSG00000045092	S1pr1	sphingosine-1-phosphate receptor 1	5.73318	1.75274	1.47243	1.19038	0.233899	1	S1pr1
ENSMUSG00000096083	Gm10428	NA	9.96469	1.7514	1.15073	1.52199	0.128011	1	Gm10428
ENSMUSG00000038776	Ephx1	epoxide hydrolase 1, microsomal	23.9562	1.74896	0.773611	2.26077	0.0237735	1	Ephx1
ENSMUSG00000034616	Ssh3	slingshot protein phosphatase 3	31.873	1.74836	0.773364	2.26073	0.0237762	1	Ssh3
ENSMUSG00000110105	Gm45844	predicted gene 45844	33.1811	1.74829	0.676762	2.58331	0.00978561	1	Gm45844
ENSMUSG00000005891	Prl4a1	prolactin family 4, subfamily a, member 1	2.67888	1.74625	2.06247	0.846679	0.397174	1	Prl4a1
ENSMUSG00000040410	Fbxl4	F-box and leucine-rich repeat protein 4	26.8235	1.74597	0.736635	2.3702	0.0177783	1	Fbxl4
ENSMUSG00000061809	Tbpl2	TATA box binding protein like 2	2.27862	1.74527	2.32149	0.751792	0.452176	1	Tbpl2
ENSMUSG00000030795	Fus	fused in sarcoma	1643.76	1.74184	0.440989	3.94984	7.82027e-05	0.0042593	Fus
ENSMUSG00000067441	H2ab1	H2A.B variant histone 1	13.0034	1.73763	1.27073	1.36742	0.171493	1	H2ab1
ENSMUSG00000074865	Zfp934	zinc finger protein 934	91.5859	1.73657	0.580396	2.99205	0.00277112	0.0361583	Zfp934
ENSMUSG00000029910	Mad2l1	MAD2 mitotic arrest deficient-like 1	123.779	1.735	0.46474	3.73326	0.000189014	0.00775485	Mad2l1
ENSMUSG00000078137	Ankrd63	ankyrin repeat domain 63	89.7497	1.73422	0.497635	3.48493	0.000492258	0.0143273	Ankrd63
ENSMUSG00000033610	Pank1	pantothenate kinase 1	288.088	1.73389	0.385491	4.49786	6.86419e-06	0.000567791	Pank1
ENSMUSG00000115091	Vmn1r22	vomeronasal 1 receptor 22	13.5709	1.73364	0.910524	1.904	0.0569102	1	Vmn1r22
ENSMUSG00000062608	Or5k3	olfactory receptor family 5 subfamily K member 3	9.50486	1.73112	1.18821	1.45691	0.145142	1	Olfr195
ENSMUSG00000029089	5730480H06Rik	RIKEN cDNA 5730480H06 gene	704.347	1.73076	0.356294	4.85767	1.18774e-06	0.000126902	5730480H06Rik
ENSMUSG00000094151	Gm7233	predicted gene 7233	100.887	1.72661	0.651558	2.64997	0.00804993	0.0634657	Gm7233
ENSMUSG00000078713	Tomm5	translocase of outer mitochondrial membrane 5	4.27198	1.72647	1.71185	1.00854	0.313197	1	Tomm5
ENSMUSG00000017376	Nlk	nemo like kinase	203.358	1.72558	0.516848	3.33867	0.000841807	0.0192733	Nlk
ENSMUSG00000056708	Ier5	immediate early response 5	546.986	1.72521	0.636321	2.71122	0.00670357	0.0571176	Ier5
ENSMUSG00000113450	Zfp935	zinc finger protein 935	44.6185	1.7239	0.594362	2.90042	0.00372658	1	Gm49359
ENSMUSG00000047496	Rnf152	ring finger protein 152	105.08	1.72272	0.50631	3.4025	0.000667732	0.0171156	Rnf152
ENSMUSG00000037300	Ttc13	tetratricopeptide repeat domain 13	59.042	1.7224	0.574489	2.99814	0.0027163	0.0360428	Ttc13
ENSMUSG00000019158	Tmem160	transmembrane protein 160	2.3278	1.7204	2.23611	0.769372	0.441672	1	Tmem160
ENSMUSG00000049489	Ccnq	cyclin Q	36.1599	1.71966	0.754896	2.278	0.0227264	1	Ccnq
ENSMUSG00000046108	Il17c	interleukin 17C	2.50049	1.71861	2.06852	0.830843	0.406062	1	Il17c
ENSMUSG00000094622	Gm3055	predicted gene 3055	17.3489	1.71859	0.927828	1.85228	0.0639862	1	Gm3055
ENSMUSG00000095452	Gm20795	predicted gene, 20795	15.6099	1.71522	1.1244	1.52546	0.127144	1	Gm20795
ENSMUSG00000070583	Fv1	Friend virus susceptibility 1	21.1114	1.71416	0.857145	1.99985	0.0455162	1	Fv1
ENSMUSG00000000861	Bcl11a	B cell CLL/lymphoma 11A (zinc finger protein)	389.94	1.71189	0.427022	4.00891	6.10003e-05	0.003555	Bcl11a
ENSMUSG00000032434	Cmtm6	CKLF-like MARVEL transmembrane domain containing 6	448.185	1.71141	0.381411	4.48705	7.22145e-06	0.00058786	Cmtm6
ENSMUSG00000063428	Ddo	D-aspartate oxidase	142.41	1.71087	0.600269	2.85017	0.00436965	0.0463012	Ddo
ENSMUSG00000001774	Chordc1	cysteine and histidine-rich domain (CHORD)-containing, zinc-binding protein 1	239.574	1.7105	0.452601	3.77927	0.000157287	0.00683597	Chordc1
ENSMUSG00000115267	Vmn1r76	vomeronasal 1 receptor 76	13.2932	1.70693	0.907669	1.88057	0.0600305	1	Vmn1r76
ENSMUSG00000028825	Rhd	Rh blood group, D antigen	7.76161	1.70468	1.17183	1.45472	0.145747	1	Rhd
ENSMUSG00000067929	Gm10226	NA	11.8516	1.70353	1.12996	1.5076	0.131656	1	Gm10226
ENSMUSG00000096839	Gm55589	predicted gene, 55589	77.0747	1.70326	0.560875	3.03679	0.00239115	0.0341588	Gm3460
ENSMUSG00000066154	Mup3	major urinary protein 3	3.72673	1.70177	1.83132	0.929262	0.352753	1	Mup3
ENSMUSG00000030609	Aen	apoptosis enhancing nuclease	122.922	1.70089	0.46471	3.6601	0.000252118	0.00933566	Aen
ENSMUSG00000085793	Lin52	lin-52 DREAM MuvB core complex component	392.282	1.70061	0.386084	4.40478	1.05891e-05	0.000810543	Lin52
ENSMUSG00000052934	Fbxo31	F-box protein 31	35.603	1.69956	0.636312	2.67096	0.00756348	1	Fbxo31
ENSMUSG00000015474	Ppt2	palmitoyl-protein thioesterase 2	20.5994	1.69895	0.827671	2.05268	0.0401034	1	Ppt2
ENSMUSG00000031775	Pllp	plasma membrane proteolipid	4.48474	1.69876	1.51147	1.12391	0.261051	1	Pllp
ENSMUSG00000063020	Or5ac15	olfactory receptor family 5 subfamily AC member 15	9.02391	1.69828	1.19119	1.4257	0.153954	1	Olfr194
ENSMUSG00000098789	Jmjd7	jumonji domain containing 7	9.84931	1.69823	1.08252	1.56877	0.116703	1	Jmjd7
ENSMUSG00000050425	Mrgprb2	MAS-related GPR, member B2	7.21547	1.69793	1.31793	1.28833	0.197631	1	Mrgprb2
ENSMUSG00000004631	Sgce	sarcoglycan, epsilon	102.817	1.69557	0.486362	3.48623	0.000489871	0.0143273	Sgce
ENSMUSG00000042364	Snx18	sorting nexin 18	30.3744	1.69485	0.753953	2.24795	0.0245793	1	Snx18
ENSMUSG00000075378	Or12k8	olfactory receptor family 12 subfamily K member 8	63.5875	1.6938	0.616572	2.74712	0.00601206	0.0539928	Olfr361
ENSMUSG00000045929	Gm20715	predicted gene 20715	94.3514	1.6933	0.499702	3.38861	0.000702468	0.0174884	Gm20715
ENSMUSG00000021938	Pspc1	paraspeckle protein 1	968.734	1.69304	0.346697	4.88335	1.043e-06	0.000115033	Pspc1
ENSMUSG00000022708	Zbtb20	zinc finger and BTB domain containing 20	593.096	1.69242	0.356141	4.75211	2.013e-06	0.00020046	Zbtb20
ENSMUSG00000062373	Tmem65	transmembrane protein 65	35.5331	1.69038	0.638174	2.64877	0.00807847	1	Tmem65
ENSMUSG00000025899	Alkbh8	alkB homolog 8, tRNA methyltransferase	301.473	1.68721	0.394363	4.27831	1.88315e-05	0.00132298	Alkbh8
ENSMUSG00000066798	Zbtb6	zinc finger and BTB domain containing 6	480.45	1.68679	0.441776	3.8182	0.00013443	0.00615556	Zbtb6
ENSMUSG00000066637	Ttc32	tetratricopeptide repeat domain 32	21.5741	1.68569	0.849438	1.98448	0.0472026	1	Ttc32
ENSMUSG00000033022	Cdo1	cysteine dioxygenase 1, cytosolic	16.2317	1.68455	0.885627	1.9021	0.0571582	1	Cdo1
ENSMUSG00000063358	Mapk1	mitogen-activated protein kinase 1	389.958	1.68226	0.37668	4.46602	7.96878e-06	0.00063361	Mapk1
ENSMUSG00000090093	Gm14399	predicted gene 14399	10.5234	1.68013	1.06116	1.58329	0.113355	1	Gm14399
ENSMUSG00000112148	Lilrb4a	leukocyte immunoglobulin-like receptor, subfamily B, member 4A	3.86334	1.67838	1.72873	0.970871	0.331613	1	Lilrb4a
ENSMUSG00000031072	LTO1	ABCE maturation factor	214.009	1.6767	0.423876	3.95562	7.63351e-05	0.00423226	LTO1
ENSMUSG00000050737	Ptges	prostaglandin E synthase	12.1977	1.67667	0.958685	1.74893	0.0803037	1	Ptges
ENSMUSG00000006423	Steep1	STING1 ER exit protein 1	71.6827	1.6763	0.609263	2.75136	0.00593481	0.0536329	C330007P06Rik
ENSMUSG00000027175	Tcp11l1	t-complex 11 like 1	146.215	1.67563	0.528783	3.16884	0.00153048	0.0273487	Tcp11l1
ENSMUSG00000054422	Fabp1	fatty acid binding protein 1, liver	10.5066	1.6752	1.1737	1.42728	0.153499	1	Fabp1
ENSMUSG00000038300	Pth2	parathyroid hormone 2	35.9923	1.6729	0.745833	2.24299	0.0248972	1	Pth2
ENSMUSG00000030232	Aebp2	AE binding protein 2	475.346	1.67056	0.39431	4.23666	2.26871e-05	0.00156175	Aebp2
ENSMUSG00000044528	Tram1l1	translocation associated membrane protein 1-like 1	18.3491	1.66976	0.9613	1.73699	0.0823896	1	Tram1l1
ENSMUSG00000024601	Isoc1	isochorismatase domain containing 1	7.1358	1.66884	1.27959	1.3042	0.192164	1	Isoc1
ENSMUSG00000021010	Npas3	neuronal PAS domain protein 3	123.531	1.66884	0.476652	3.50116	0.00046323	0.0140158	Npas3
ENSMUSG00000047307	Pcdhb13	protocadherin beta 13	20.0851	1.66598	0.883346	1.88599	0.0592963	1	Pcdhb13
ENSMUSG00000014932	Yes1	YES proto-oncogene 1, Src family tyrosine kinase	394.112	1.66581	0.367982	4.52687	5.98641e-06	0.000515989	Yes1
ENSMUSG00000035951	Ascl3	achaete-scute family bHLH transcription factor 3	3.43315	1.66447	1.85917	0.895275	0.37064	1	Ascl3
ENSMUSG00000015441	Gzmf	granzyme F	3.84776	1.66413	1.81905	0.914835	0.360278	1	Gzmf
ENSMUSG00000014303	Glis2	GLIS family zinc finger 2	41.8411	1.66288	0.642358	2.58872	0.00963342	1	Glis2
ENSMUSG00000020548	1700086D15Rik	RIKEN cDNA 1700086D15 gene	92.3303	1.66246	0.625492	2.65784	0.00786437	0.0627742	1700086D15Rik
ENSMUSG00000108827	Or4f6	olfactory receptor family 4 subfamily F member 6	2.25248	1.66096	2.20926	0.751819	0.45216	1	Olfr1310
ENSMUSG00000092164	Rergl	RERG/RAS-like	5.07493	1.66068	1.52698	1.08756	0.276791	1	Rergl
ENSMUSG00000021103	Mnat1	menage a trois 1	132.896	1.65899	0.432716	3.83391	0.000126123	0.00582722	Mnat1
ENSMUSG00000012483	Rpa3	replication protein A3	4.54359	1.65837	1.67755	0.988566	0.322876	1	Rpa3
ENSMUSG00000008136	Fhl2	four and a half LIM domains 2	11.2197	1.65793	1.07482	1.54253	0.122946	1	Fhl2
ENSMUSG00000057147	Dph6	diphthamine biosynthesis 6	89.3208	1.65763	0.48313	3.43102	0.000601321	0.0161999	Dph6
ENSMUSG00000074220	Zfp382	zinc finger protein 382	643.317	1.65426	0.388952	4.25311	2.1082e-05	0.00146107	Zfp382
ENSMUSG00000063777	Or5b3	olfactory receptor family 5 subfamily B member 3	2.65836	1.65419	2.05523	0.804872	0.420894	1	Olfr1469
ENSMUSG00000074529	Zfp972	zinc finger protein 972	2.5618	1.65382	2.04991	0.806779	0.419794	1	Zfp972
ENSMUSG00000063236	1110038F14Rik	RIKEN cDNA 1110038F14 gene	14.4832	1.65359	0.954269	1.73283	0.083126	1	1110038F14Rik
ENSMUSG00000030674	Qprt	quinolinate phosphoribosyltransferase	3.29055	1.65337	1.9047	0.868049	0.385368	1	Qprt
ENSMUSG00000024353	Mzb1	marginal zone B and B1 cell-specific protein 1	8.59129	1.65216	1.23516	1.33761	0.181024	1	Mzb1
ENSMUSG00000090698	Apold1	apolipoprotein L domain containing 1	70.9845	1.65145	0.690053	2.39322	0.0167012	0.0951691	Apold1
ENSMUSG00000074946	Or4f60	olfactory receptor family 4 subfamily F member 60	2.4448	1.64724	2.1577	0.763423	0.445211	1	Olfr1313
ENSMUSG00000090707	Gm8237	predicted gene 8237	86.2078	1.6467	0.685276	2.40297	0.0162627	0.0937014	Gm8237
ENSMUSG00000020477	Mrps24	mitochondrial ribosomal protein S24	8.93259	1.64649	1.15491	1.42564	0.153971	1	Mrps24
ENSMUSG00000030220	Arhgdib	Rho, GDP dissociation inhibitor (GDI) beta	4.94449	1.6462	1.47364	1.11709	0.263955	1	Arhgdib
ENSMUSG00000037296	Lsm1	LSM1 homolog, mRNA degradation associated	124.872	1.64366	0.461497	3.56158	0.000368631	0.0122258	Lsm1
ENSMUSG00000090258	Churc1	churchill domain containing 1	74.8854	1.64292	0.607767	2.7032	0.00686749	0.0579752	Churc1
ENSMUSG00000020321	Mdh1	malate dehydrogenase 1, NAD (soluble)	58.4758	1.63976	0.606674	2.70287	0.00687439	0.0579857	Mdh1
ENSMUSG00000044279	Crb3	crumbs family member 3	16.7195	1.6393	0.939318	1.7452	0.0809506	1	Crb3
ENSMUSG00000107280	Potefam3c	POTE ankyrin domain family member 3C	292.804	1.63884	0.537852	3.04702	0.00231125	0.0335626	Gm9495
ENSMUSG00000078780	Gm5150	predicted gene 5150	1.41614	1.63845	2.83392	0.578159	0.563157	1	Gm5150
ENSMUSG00000040195	Nemp1	nuclear envelope integral membrane protein 1	3753.72	1.63822	0.339409	4.82668	1.38829e-06	0.000143835	Nemp1
ENSMUSG00000095551	Gm7980	predicted gene 7980	5.96121	1.63447	2.0324	0.804208	0.421277	1	Gm7980
ENSMUSG00000117406	Ntn3	netrin 3	26.6301	1.63274	0.703642	2.32042	0.0203184	1	Ntn3
ENSMUSG00000029416	Slc15a4	solute carrier family 15, member 4	303.275	1.6306	0.423016	3.8547	0.000115871	0.00557237	Slc15a4
ENSMUSG00000041079	Rwdd2b	RWD domain containing 2B	94.1288	1.63048	0.528819	3.08325	0.0020475	0.0313503	Rwdd2b
ENSMUSG00000096140	Ankrd66	ankyrin repeat domain 66	5.32191	1.63021	1.40601	1.15945	0.246272	1	Ankrd66
ENSMUSG00000055679	Ctsr	cathepsin R	2.86341	1.62953	2.10202	0.775221	0.438209	1	Ctsr
ENSMUSG00000096861	Vmn2r68	vomeronasal 2, receptor 68	31.1419	1.62918	0.678787	2.40014	0.0163888	1	Vmn2r68
ENSMUSG00000029863	Casp2	caspase 2	81.3108	1.62866	0.505939	3.21909	0.001286	0.0247012	Casp2
ENSMUSG00000040795	Iqcc	IQ motif containing C	250.92	1.62819	0.44054	3.6959	0.000219106	0.00847535	Iqcc
ENSMUSG00000039539	Sgcz	sarcoglycan zeta	4.40131	1.62785	1.50905	1.07873	0.280709	1	Sgcz
ENSMUSG00000021032	Ngb	neuroglobin	8.82807	1.62776	1.18672	1.37164	0.170176	1	Ngb
ENSMUSG00000116542	Cd200l2	CD200 molecule like 2	6.74392	1.62775	1.42672	1.1409	0.253911	1	Gm17783
ENSMUSG00000073678	Pgap1	post-GPI attachment to proteins 1	597.114	1.62374	0.408025	3.9795	6.9059e-05	0.00397943	Pgap1
ENSMUSG00000000078	Klf6	Kruppel-like transcription factor 6	27.3432	1.62357	0.802371	2.02347	0.0430252	1	Klf6
ENSMUSG00000104148	Pcdha2	protocadherin alpha 2	529.558	1.62264	0.360335	4.50314	6.69578e-06	0.000558363	Pcdha2
ENSMUSG00000096846	Gm8890	predicted gene 8890	72.1187	1.62154	0.699022	2.31973	0.0203557	0.106308	Gm8890
ENSMUSG00000050751	Pgbd5	piggyBac transposable element derived 5	65.968	1.62105	0.541597	2.9931	0.00276161	0.0361512	Pgbd5
ENSMUSG00000082766	1700064H15Rik	RIKEN cDNA 1700064H15 gene	27.8627	1.62061	0.716104	2.2631	0.0236296	1	1700064H15Rik
ENSMUSG00000090527	Aadacl2fm2	AADACL2 family member 2	83.9822	1.62001	0.51003	3.17631	0.00149161	0.0270786	Aadacl2fm2
ENSMUSG00000021732	Fgf10	fibroblast growth factor 10	48.8218	1.61949	0.608643	2.66082	0.00779514	0.0624646	Fgf10
ENSMUSG00000011752	Pgam1	phosphoglycerate mutase 1	46.8586	1.61812	0.633802	2.55304	0.0106788	1	Pgam1
ENSMUSG00000093887	Gm3033	predicted gene 3033	7.55273	1.61724	1.92058	0.84206	0.399754	1	Gm3033
ENSMUSG00000035371	Ssx9	synovial sarcoma, X 9	19.6331	1.61712	1.01099	1.59955	0.109699	1	Ssx9
ENSMUSG00000041515	Irf8	interferon regulatory factor 8	32.7267	1.61474	0.644823	2.50416	0.0122741	1	Irf8
ENSMUSG00000048368	Omd	osteomodulin	5.22478	1.61463	1.47306	1.09611	0.273032	1	Omd
ENSMUSG00000042993	Ifnk	interferon kappa	2.70489	1.6141	1.97002	0.819336	0.412595	1	Ifnk
ENSMUSG00000021391	Cenpp	centromere protein P	325.701	1.61285	0.411943	3.91522	9.03235e-05	0.00456379	Cenpp
ENSMUSG00000033343	Magea4	MAGE family member A4	6.10935	1.61063	1.63714	0.983806	0.325211	1	Magea4
ENSMUSG00000030147	Clec4b1	C-type lectin domain family 4, member b1	24.5182	1.61013	0.779302	2.06612	0.038817	1	Clec4b1
ENSMUSG00000047832	Cdca4	cell division cycle associated 4	650.611	1.60845	0.418525	3.84315	0.000121464	0.00570899	Cdca4
ENSMUSG00000003282	Plag1	pleiomorphic adenoma gene 1	40.6186	1.60799	0.702587	2.28868	0.0220982	1	Plag1
ENSMUSG00000054752	Fsd1l	fibronectin type III and SPRY domain containing 1-like	657.499	1.60599	0.369743	4.34353	1.40212e-05	0.00102725	Fsd1l
ENSMUSG00000051788	4930564D02Rik	RIKEN cDNA 4930564D02 gene	30.5898	1.60333	0.684748	2.34149	0.0192069	1	4930564D02Rik
ENSMUSG00000053199	Arhgap20	Rho GTPase activating protein 20	2513.18	1.60302	0.340652	4.70573	2.52957e-06	0.000247103	Arhgap20
ENSMUSG00000063594	Gng8	guanine nucleotide binding protein (G protein), gamma 8	14.5851	1.60187	0.877201	1.82611	0.0678338	1	Gng8
ENSMUSG00000030956	Fam53b	family with sequence similarity 53, member B	318.388	1.60079	0.415008	3.85725	0.000114669	0.00554794	Fam53b
ENSMUSG00000044737	Klk14	kallikrein related-peptidase 14	5.56727	1.59924	1.5905	1.00549	0.314661	1	Klk14
ENSMUSG00000028822	Tmem50a	transmembrane protein 50A	78.1441	1.59804	0.590718	2.70525	0.00682537	0.0578099	Tmem50a
ENSMUSG00000039680	Mrps6	mitochondrial ribosomal protein S6	59.3587	1.59666	0.552289	2.89099	0.00384027	0.0435612	Mrps6
ENSMUSG00000050504	Or5bh3	olfactory receptor family 5 subfamily BH member 3	2.75687	1.59511	1.98229	0.804678	0.421005	1	Olfr1323
ENSMUSG00000035681	Kcnc2	potassium voltage gated channel, Shaw-related subfamily, member 2	98.4026	1.59499	0.469346	3.39833	0.000677983	0.0172131	Kcnc2
ENSMUSG00000050085	Or52a33	olfactory receptor family 52 subfamily A member 33	3.92508	1.59463	1.68566	0.945994	0.344151	1	Olfr622
ENSMUSG00000092167	Gm3696	predicted gene 3696	35.5083	1.59433	0.789122	2.02038	0.043344	1	Gm3696
ENSMUSG00000091568	Gm8206	predicted gene 8206	31.0784	1.59318	0.866053	1.83959	0.0658292	1	Gm8206
ENSMUSG00000116376	Tmem249	transmembrane protein 249	343.392	1.5918	0.479582	3.31914	0.000902938	0.01996	Tmem249
ENSMUSG00000023943	Sult1c1	sulfotransferase family, cytosolic, 1C, member 1	3.24269	1.59162	1.74877	0.910139	0.362749	1	Sult1c1
ENSMUSG00000113149	Gm49383	predicted gene, 49383	1.84354	1.58914	2.61972	0.606606	0.544112	1	Gm49383
ENSMUSG00000107877	4933427D14Rik	RIKEN cDNA 4933427D14 gene	55.4815	1.58827	0.602749	2.63504	0.00841262	0.064781	Gm43951
ENSMUSG00000095113	Gm3633	predicted gene 3633	12.6051	1.58804	1.28108	1.23961	0.215121	1	Gm3633
ENSMUSG00000063687	Pcdhb5	protocadherin beta 5	17.1884	1.58691	0.907776	1.74813	0.0804415	1	Pcdhb5
ENSMUSG00000025486	Sirt3	sirtuin 3	473.04	1.58558	0.455082	3.48417	0.000493672	0.0143273	Sirt3
ENSMUSG00000015478	Rnf5	ring finger protein 5	179.627	1.58442	0.447281	3.54234	0.000396591	0.0126984	Rnf5
ENSMUSG00000002308	Cd320	CD320 antigen	889.793	1.58302	0.355766	4.44962	8.60228e-06	0.000668436	Cd320
ENSMUSG00000091400	Gm6356	predicted gene 6356	153.67	1.58298	0.676726	2.33918	0.0193264	0.103515	Gm6356
ENSMUSG00000042462	Dctpp1	dCTP pyrophosphatase 1	6.92274	1.58269	1.2841	1.23253	0.217751	1	Dctpp1
ENSMUSG00000035283	Adrb1	adrenergic receptor, beta 1	51.5653	1.57992	0.606529	2.60485	0.00919138	0.0676266	Adrb1
ENSMUSG00000074966	Or4f52	olfactory receptor family 4 subfamily F member 52	16.9771	1.57846	0.817322	1.93126	0.0534505	1	Olfr1275
ENSMUSG00000036093	Arl5a	ADP-ribosylation factor-like 5A	17.0124	1.57185	0.8183	1.92087	0.0547478	1	Arl5a
ENSMUSG00000024592	C330018D20Rik	RIKEN cDNA C330018D20 gene	201.676	1.57177	0.451197	3.48355	0.000494817	0.0143273	C330018D20Rik
ENSMUSG00000036814	Slc6a20a	solute carrier family 6 (neurotransmitter transporter), member 20A	79.9701	1.57099	0.505517	3.10769	0.00188556	0.0301332	Slc6a20a
ENSMUSG00000064354	mt-Co2	mitochondrially encoded cytochrome c oxidase II	1.91966	1.57041	2.45971	0.638454	0.523178	1	mt-Co2
ENSMUSG00000074449	Potefam3a	POTE ankyrin domain family member 3A	236.008	1.56893	0.549894	2.85316	0.00432869	0.0461532	Gm15319
ENSMUSG00000030741	Spns1	SPNS lysolipid transporter 1, lysophospholipid	91.7852	1.56822	0.487778	3.21504	0.00130428	0.0247748	Spns1
ENSMUSG00000034275	Igsf9b	immunoglobulin superfamily, member 9B	220.956	1.56813	0.435302	3.6024	0.000315294	0.0109999	Igsf9b
ENSMUSG00000078794	Dact3	dishevelled-binding antagonist of beta-catenin 3	142.387	1.56597	0.584683	2.67833	0.00739908	0.0606654	Dact3
ENSMUSG00000056268	Dennd1b	DENN domain containing 1B	470.166	1.56585	0.396122	3.95296	7.71901e-05	0.00424714	Dennd1b
ENSMUSG00000034209	Rasl10a	RAS-like, family 10, member A	7.16126	1.56465	1.33838	1.16906	0.242378	1	Rasl10a
ENSMUSG00000062844	Or5b105	olfactory receptor family 5 subfamily B member 105	2.93142	1.56457	1.83336	0.85339	0.393443	1	Olfr1458
ENSMUSG00000043529	Or11i1	olfactory receptor family 11 subfamily I member 1	3.10525	1.56417	1.84216	0.849096	0.395828	1	Olfr266
ENSMUSG00000038045	Sult6b1	sulfotransferase family, cytosolic, 6B, member 1	13.1802	1.56383	1.06472	1.46877	0.141895	1	Sult6b1
ENSMUSG00000055932	Fto	fat mass and obesity associated	2097.45	1.5627	0.362326	4.31298	1.61071e-05	0.00115532	Fto
ENSMUSG00000096035	Odaph	odontogenesis associated phosphoprotein	15.6386	1.56137	0.925956	1.68622	0.0917535	1	Odaph
ENSMUSG00000064358	mt-Co3	mitochondrially encoded cytochrome c oxidase III	1.64927	1.56125	2.57614	0.606043	0.544486	1	mt-Co3
ENSMUSG00000017418	Arl5b	ADP-ribosylation factor-like 5B	310.551	1.56088	0.43079	3.62329	0.00029088	0.0104431	Arl5b
ENSMUSG00000071341	Egr4	early growth response 4	21.889	1.56052	0.751729	2.07591	0.0379025	1	Egr4
ENSMUSG00000021176	Efcab11	EF-hand calcium binding domain 11	208.517	1.55971	0.450951	3.45871	0.000542776	0.0153368	Efcab11
ENSMUSG00000110591	Potefam3f	POTE ankyrin domain family member 3F	116.984	1.55955	0.550357	2.8337	0.00460127	0.0472935	Gm31371
ENSMUSG00000031438	Rnf128	ring finger protein 128	10.0491	1.5592	1.15865	1.3457	0.178399	1	Rnf128
ENSMUSG00000078862	Gm14326	predicted gene 14326	10.6956	1.5585	1.03579	1.50465	0.132414	1	Gm14326
ENSMUSG00000096497	Or6c5c	olfactory receptor family 6 subfamily C member 5C	50.4779	1.55821	0.69385	2.24575	0.0247202	0.118428	Olfr787
ENSMUSG00000047898	Ccr4	chemokine (C-C motif) receptor 4	61.5711	1.5577	0.561934	2.77204	0.0055706	0.052276	Ccr4
ENSMUSG00000026361	Cdc73	cell division cycle 73, Paf1/RNA polymerase II complex component	1789.07	1.5568	0.375724	4.14346	3.42108e-05	0.0021795	Cdc73
ENSMUSG00000116953	9030025P20Rik	ER membrane associated RNA degradation like 2	111.582	1.55649	0.52348	2.97336	0.00294556	0.0372337	9030025P20Rik
ENSMUSG00000024384	Iws1	IWS1, SUPT6 interacting protein	1508.71	1.55612	0.426886	3.64527	0.000267107	0.00981978	Iws1
ENSMUSG00000045114	Prrt2	proline-rich transmembrane protein 2	3.00112	1.55562	1.77751	0.875169	0.381482	1	Prrt2
ENSMUSG00000064345	mt-Nd2	mitochondrially encoded NADH dehydrogenase 2	100.725	1.5547	0.627962	2.47579	0.0132943	0.0836052	mt-Nd2
ENSMUSG00000046667	Rbm12b1	RNA binding motif protein 12 B1	127.307	1.55395	0.464179	3.34773	0.000814765	0.0188647	Rbm12b1
ENSMUSG00000034832	Tet3	tet methylcytosine dioxygenase 3	124.014	1.55341	0.538951	2.88229	0.00394793	0.0439196	Tet3
ENSMUSG00000060311	Mucl1	mucin-like 1	27.786	1.54794	0.839216	1.84451	0.0651093	1	Mucl1
ENSMUSG00000074847	Gm10775	predicted gene 10775	52.0405	1.54654	0.71883	2.15147	0.0314394	0.134065	Gm10775
ENSMUSG00000058979	Hdhd5	haloacid dehalogenase like hydrolase domain containing 5	158.145	1.5463	0.457075	3.38303	0.000716901	0.0175915	Hdhd5
ENSMUSG00000001497	Pax9	paired box 9	39.2602	1.54499	0.63232	2.44336	0.014551	1	Pax9
ENSMUSG00000025469	Msx3	msh homeobox 3	3.59556	1.54163	1.8108	0.851351	0.394574	1	Msx3
ENSMUSG00000035142	Nubpl	nucleotide binding protein-like	269.787	1.54162	0.449979	3.42597	0.000612597	0.0163205	Nubpl
ENSMUSG00000068522	Aard	alanine and arginine rich domain containing protein	22.298	1.54146	0.868554	1.77475	0.0759399	1	Aard
ENSMUSG00000042834	Nrep	neuronal regeneration related protein	44.1795	1.53878	0.644696	2.38683	0.0169945	1	Nrep
ENSMUSG00000045062	Pcdhb7	protocadherin beta 7	12.8309	1.53866	0.991799	1.55138	0.120811	1	Pcdhb7
ENSMUSG00000090627	Gm8356	predicted gene 8356	136.912	1.53861	1.36567	1.12663	0.259897	0.462355	Gm8356
ENSMUSG00000058793	Cds2	CDP-diacylglycerol synthase (phosphatidate cytidylyltransferase) 2	263.926	1.53836	0.400265	3.84335	0.000121364	0.00570899	Cds2
ENSMUSG00000000600	Krit1	KRIT1, ankyrin repeat containing	591.32	1.53832	0.427422	3.59907	0.000319362	0.011104	Krit1
ENSMUSG00000023971	Rrp36	ribosomal RNA processing 36	61.3766	1.53743	0.565348	2.71944	0.00653916	0.0565933	Rrp36
ENSMUSG00000024268	Celf4	CUGBP, Elav-like family member 4	147.592	1.53654	0.431418	3.5616	0.000368608	0.0122258	Celf4
ENSMUSG00000087370	Tmem170b	transmembrane protein 170B	116.441	1.53647	0.474611	3.23733	0.00120652	0.0240355	Tmem170b
ENSMUSG00000024238	Zeb1	zinc finger E-box binding homeobox 1	491.574	1.53561	0.364737	4.21019	2.55158e-05	0.00173321	Zeb1
ENSMUSG00000074671	Tspyl3	TSPY-like 3	18.1215	1.53433	0.831182	1.84597	0.0648969	1	Tspyl3
ENSMUSG00000020098	Pcbd1	pterin 4 alpha carbinolamine dehydratase/dimerization cofactor of hepatocyte nuclear factor 1 alpha (TCF1) 1	3.52032	1.53413	1.7458	0.878756	0.379534	1	Pcbd1
ENSMUSG00000043698	Or13p10	olfactory receptor family 13 subfamily P member 10	10.4565	1.53404	1.08379	1.41545	0.156936	1	Olfr62
ENSMUSG00000050786	Ccdc126	coiled-coil domain containing 126	44.0998	1.53076	0.682454	2.24302	0.0248954	1	Ccdc126
ENSMUSG00000106631	Gm42669	predicted gene 42669	26.4341	1.53049	0.833962	1.8352	0.0664764	1	Gm42669
ENSMUSG00000116672	Gm49630	predicted gene, 49630	5.69227	1.53025	1.64895	0.928015	0.3534	1	Gm49630
ENSMUSG00000000562	Adora3	adenosine A3 receptor	158.594	1.52976	0.470019	3.25468	0.0011352	0.0232875	Adora3
ENSMUSG00000062248	Cks2	CDC28 protein kinase regulatory subunit 2	353.057	1.52632	0.554401	2.7531	0.00590341	0.0536095	Cks2
ENSMUSG00000091477	Gm5799	predicted gene 5799	65.5824	1.5262	0.738442	2.06679	0.0387544	0.150627	Gm5799
ENSMUSG00000020829	Slc46a1	solute carrier family 46, member 1	5.6113	1.52582	1.39955	1.09022	0.275617	1	Slc46a1
ENSMUSG00000024766	Lipo3	lipase, member O3	165.293	1.52565	0.513779	2.96947	0.00298311	0.0374056	Lipo3
ENSMUSG00000036840	Siah1a	siah E3 ubiquitin protein ligase 1A	340.605	1.52544	0.425496	3.58509	0.000336967	0.0115209	Siah1a
ENSMUSG00000023968	Crip3	cysteine-rich protein 3	29.7424	1.52536	0.76776	1.98677	0.0469479	1	Crip3
ENSMUSG00000094669	Or2a54	olfactory receptor family 2 subfamily A member 54	8.40079	1.52423	1.22462	1.24465	0.213261	1	Olfr441
ENSMUSG00000033209	Ttc28	tetratricopeptide repeat domain 28	503	1.52374	0.366208	4.16085	3.1706e-05	0.00205176	Ttc28
ENSMUSG00000023000	Dhh	desert hedgehog	24.0978	1.5234	0.71298	2.13667	0.0326251	1	Dhh
ENSMUSG00000055193	Klk15	kallikrein related-peptidase 15	5.08714	1.52108	1.70286	0.893251	0.371723	1	Klk15
ENSMUSG00000015289	Lage3	L antigen family, member 3	2.77354	1.52039	2.01164	0.755795	0.449772	1	Lage3
ENSMUSG00000063108	Zfp26	zinc finger protein 26	408.523	1.52021	0.404537	3.75789	0.000171351	0.00735375	Zfp26
ENSMUSG00000079710	Dynlt2a2	dynein light chain Tctex-type 2A2	3.94876	1.51967	1.81472	0.837412	0.402361	1	Gm3448
ENSMUSG00000101528	Gm29110	predicted gene 29110	1.0882	1.51936	3.38487	0.448869	0.653526	1	Gm29110
ENSMUSG00000021108	Prkch	protein kinase C, eta	188.403	1.5188	0.477947	3.17776	0.00148418	0.0270444	Prkch
ENSMUSG00000027596	a	nonagouti	25.9429	1.5185	0.915885	1.65796	0.0973254	1	a
ENSMUSG00000043569	Cldn34c4	claudin 34C4	140.513	1.51842	0.529564	2.8673	0.00413988	0.0450072	Cldn34c4
ENSMUSG00000000561	Wdr77	WD repeat domain 77	213.753	1.51785	0.476647	3.18442	0.00145043	0.0266615	Wdr77
ENSMUSG00000067438	Hmx1	H6 homeobox 1	129.399	1.51649	0.4354	3.48298	0.000495874	0.0143273	Hmx1
ENSMUSG00000074215	Gm10643	predicted gene 10643	117.574	1.51555	0.592254	2.55896	0.0104987	0.0733954	Gm10643
ENSMUSG00000044548	Dact1	dishevelled-binding antagonist of beta-catenin 1	57.6421	1.51547	0.550804	2.75139	0.00593436	0.0536329	Dact1
ENSMUSG00000052837	Junb	jun B proto-oncogene	25.3795	1.51462	0.861396	1.75834	0.0786904	1	Junb
ENSMUSG00000029544	Cabp1	calcium binding protein 1	58.1254	1.514	0.565244	2.67848	0.00739566	0.0606654	Cabp1
ENSMUSG00000064137	Rhox8	reproductive homeobox 8	4.74405	1.51393	1.54052	0.982744	0.325734	1	Rhox8
ENSMUSG00000034520	Gjc1	gap junction protein, gamma 1	208.551	1.51356	0.422747	3.5803	0.000343204	0.0116564	Gjc1
ENSMUSG00000040822	1700123O20Rik	RIKEN cDNA 1700123O20 gene	322.748	1.51341	0.426742	3.54643	0.000390482	0.0125619	1700123O20Rik
ENSMUSG00000026110	Mgat4a	mannoside acetylglucosaminyltransferase 4, isoenzyme A	360.889	1.5125	0.399139	3.78941	0.000151005	0.00661905	Mgat4a
ENSMUSG00000035885	Cox8a	cytochrome c oxidase subunit 8A	19.7615	1.51245	0.902801	1.67529	0.0938782	1	Cox8a
ENSMUSG00000031399	Fam3a	FAM3 metabolism regulating signaling molecule A	5.36743	1.51159	1.61476	0.936113	0.349215	1	Fam3a
ENSMUSG00000025165	Sectm1a	secreted and transmembrane 1A	120.85	1.51155	1.38608	1.09052	0.275483	0.47706	Sectm1a
ENSMUSG00000089857	Zfp882	zinc finger protein 882	41.3064	1.5106	0.635355	2.37756	0.0174276	1	Zfp882
ENSMUSG00000049404	Rarres1	retinoic acid receptor responder (tazarotene induced) 1	2.10038	1.51047	2.4335	0.620697	0.534799	1	Rarres1
ENSMUSG00000092049	Vmn2r4	vomeronasal 2, receptor 4	99.8496	1.50948	0.524256	2.87928	0.00398586	0.0441025	Vmn2r4
ENSMUSG00000030498	Gas2	growth arrest specific 2	141.607	1.50866	0.4352	3.4666	0.000527085	0.0150181	Gas2
ENSMUSG00000093668	Pou5f2	POU domain class 5, transcription factor 2	177.338	1.50813	0.415839	3.62671	0.000287055	0.010404	Pou5f2
ENSMUSG00000033713	Foxn3	forkhead box N3	164.792	1.50778	0.429085	3.51394	0.000441508	0.0136086	Foxn3
ENSMUSG00000059279	Or2t43	olfactory receptor family 2 subfamily T member 43	2.29008	1.50722	2.32085	0.649427	0.516063	1	Olfr224
ENSMUSG00000094105	Gm8922	predicted gene 8922	8.50829	1.50173	1.36444	1.10062	0.271062	1	Gm8922
ENSMUSG00000015575	Atp6v0e	ATPase, H+ transporting, lysosomal V0 subunit E	94.0494	1.50127	0.538991	2.78534	0.00534723	0.0508477	Atp6v0e
ENSMUSG00000067700	Gm5862	predicted gene 5862	130.98	1.50063	0.619392	2.42275	0.0154035	0.0909053	Gm5862
ENSMUSG00000018293	Pfn1	profilin 1	117.014	1.50057	0.453347	3.30998	0.000933023	0.0204487	Pfn1
ENSMUSG00000075595	Zfp652	zinc finger protein 652	1206.66	1.50001	0.360934	4.15591	3.23994e-05	0.002077	Zfp652
ENSMUSG00000063412	Gm10131	ERH mRNA splicing and mitosis factor retrotransposed, pseudogene	3.23466	1.49877	1.79105	0.836812	0.402699	1	Gm10131
ENSMUSG00000021461	Fancc	Fanconi anemia, complementation group C	275.994	1.49723	0.419726	3.56716	0.000360877	0.0120965	Fancc
ENSMUSG00000072772	Grcc10	gene rich cluster, C10 gene	154.12	1.49698	0.48838	3.0652	0.00217526	0.0324297	Grcc10
ENSMUSG00000038210	Hoxa11	homeobox A11	6.00055	1.49685	1.32531	1.12944	0.258712	1	Hoxa11
ENSMUSG00000022751	Nit2	nitrilase family, member 2	73.7545	1.49646	0.566693	2.64068	0.00827388	0.0644698	Nit2
ENSMUSG00000091811	Inafm1	InaF motif containing 1	44.1438	1.49627	0.576984	2.59326	0.00950712	1	Inafm1
ENSMUSG00000094378	Gm15097	predicted gene 15097	7.00073	1.49297	1.4245	1.04806	0.294609	1	Gm15097
ENSMUSG00000066107	Gm12666	La ribonucleoprotein 7, transcriptional regulator, pseudogene	8.44931	1.49159	1.13093	1.3189	0.187202	1	Gm12666
ENSMUSG00000026111	Unc50	unc-50 homolog	242.91	1.49132	0.456873	3.26419	0.00109776	0.0227929	Unc50
ENSMUSG00000061119	Prcp	prolylcarboxypeptidase (angiotensinase C)	570.101	1.49116	0.388783	3.83546	0.00012533	0.00581677	Prcp
ENSMUSG00000096446	Gm8104	predicted gene 8104	86.6832	1.48913	0.572812	2.59967	0.00933126	0.0682186	Gm8104
ENSMUSG00000018899	Irf1	interferon regulatory factor 1	37.9437	1.48733	0.755515	1.96863	0.0489952	1	Irf1
ENSMUSG00000045288	Ush1g	USH1 protein network component sans	20.4097	1.48714	0.792383	1.87679	0.0605472	1	Ush1g
ENSMUSG00000021113	Snapc1	small nuclear RNA activating complex, polypeptide 1	258.216	1.48703	0.560648	2.65235	0.00799341	0.0632626	Snapc1
ENSMUSG00000055240	Zfp101	zinc finger protein 101	55.4078	1.48646	0.635682	2.33837	0.019368	0.103629	Zfp101
ENSMUSG00000103711	Tstd1	thiosulfate sulfurtransferase (rhodanese)-like domain containing 1	2.77	1.48637	1.84416	0.805989	0.420249	1	Tstd1
ENSMUSG00000044712	Slc38a6	solute carrier family 38, member 6	182.143	1.48628	0.434506	3.42063	0.000624764	0.0164313	Slc38a6
ENSMUSG00000093536	Smim17	small integral membrane protein 17	43.0467	1.4855	0.714297	2.07966	0.0375568	1	Smim17
ENSMUSG00000115253	Vmn1r20	vomeronasal 1 receptor 20	3.66606	1.48493	1.66598	0.891326	0.372754	1	Vmn1r20
ENSMUSG00000110218	Tincr	TINCR ubiquitin domain containing	24.9741	1.48418	0.768403	1.93151	0.0534202	1	Gm20219
ENSMUSG00000036282	Naa30	N(alpha)-acetyltransferase 30, NatC catalytic subunit	448.344	1.48381	0.37469	3.96009	7.49208e-05	0.00420692	Naa30
ENSMUSG00000002831	Plin4	perilipin 4	32.5866	1.48302	0.764803	1.93909	0.0524899	1	Plin4
ENSMUSG00000062421	Arf2	ADP-ribosylation factor 2	366.723	1.48294	0.470293	3.15322	0.00161481	0.027931	Arf2
ENSMUSG00000048677	Tpcn2	two pore segment channel 2	487.202	1.48146	0.457976	3.2348	0.00121726	0.0241032	Tpcn2
ENSMUSG00000042745	Id1	inhibitor of DNA binding 1, HLH protein	3.09181	1.48129	1.99668	0.741875	0.458163	1	Id1
ENSMUSG00000031217	Efnb1	ephrin B1	21.0372	1.48061	0.797514	1.85653	0.0633775	1	Efnb1
ENSMUSG00000066892	Fbxl12	F-box and leucine-rich repeat protein 12	270.463	1.47813	0.478662	3.08804	0.00201479	0.0311701	Fbxl12
ENSMUSG00000021460	Auh	AU RNA binding protein/enoyl-coenzyme A hydratase	72.4838	1.47787	0.540272	2.73542	0.00623013	0.0549935	Auh
ENSMUSG00000032171	Pin1	peptidyl-prolyl cis/trans isomerase, NIMA-interacting 1	208.093	1.4775	0.47517	3.10942	0.00187455	0.0300896	Pin1
ENSMUSG00000027955	Gask1b	golgi associated kinase 1B	168.742	1.47688	0.473487	3.11916	0.00181367	0.0296224	Gask1b
ENSMUSG00000095063	Slx	Sycp3 like X-linked	1.80167	1.47663	2.94765	0.50095	0.616407	1	Slx
ENSMUSG00000056258	Kcnq3	potassium voltage-gated channel, subfamily Q, member 3	402.008	1.47662	0.372982	3.95895	7.52811e-05	0.00420692	Kcnq3
ENSMUSG00000031521	Aga	aspartylglucosaminidase	14.6836	1.47631	0.934695	1.57945	0.114233	1	Aga
ENSMUSG00000048895	Cdk5r1	cyclin dependent kinase 5, regulatory subunit 1 (p35)	19.059	1.47503	0.887683	1.66166	0.0965811	1	Cdk5r1
ENSMUSG00000004902	Slc25a18	solute carrier family 25 (mitochondrial carrier), member 18	31.5303	1.47445	0.713306	2.06707	0.0387277	1	Slc25a18
ENSMUSG00000026765	Lypd6b	LY6/PLAUR domain containing 6B	38.526	1.47382	0.699872	2.10585	0.0352177	1	Lypd6b
ENSMUSG00000030162	Olr1	oxidized low density lipoprotein (lectin-like) receptor 1	2.653	1.47355	1.91007	0.771466	0.440431	1	Olr1
ENSMUSG00000026409	Pfkfb2	6-phosphofructo-2-kinase/fructose-2,6-biphosphatase 2	460.298	1.47101	0.413583	3.55676	0.000375463	0.0122258	Pfkfb2
ENSMUSG00000044982	Sft2d3	SFT2 domain containing 3	17.3458	1.46909	0.903357	1.62626	0.103895	1	Sft2d3
ENSMUSG00000067455	H4c11	H4 clustered histone 11	10.117	1.4689	1.17476	1.25038	0.211159	1	H4c11
ENSMUSG00000074519	Zfp971	zinc finger protein 971	16.712	1.46743	0.822594	1.78391	0.0744383	1	Zfp971
ENSMUSG00000035840	Lysmd3	LysM, putative peptidoglycan-binding, domain containing 3	303.465	1.46544	0.396588	3.69511	0.000219795	0.00847535	Lysmd3
ENSMUSG00000031392	Irak1	interleukin-1 receptor-associated kinase 1	12.8669	1.46533	0.963742	1.52046	0.128396	1	Irak1
ENSMUSG00000024774	Ankrd22	ankyrin repeat domain 22	111.593	1.46512	0.672425	2.17886	0.0293419	0.130117	Ankrd22
ENSMUSG00000068205	Macrod2	mono-ADP ribosylhydrolase 2	309.687	1.4642	0.375472	3.89963	9.6338e-05	0.00482019	Macrod2
ENSMUSG00000063507	Gm1330	predicted gene 1330	11.7963	1.46383	1.05563	1.38669	0.165535	1	Gm1330
ENSMUSG00000045980	Tmem104	transmembrane protein 104	130.736	1.46312	0.58097	2.51841	0.0117887	0.0779606	Tmem104
ENSMUSG00000090659	Zfp493	zinc finger protein 493	43.5768	1.46305	0.633998	2.30766	0.021018	1	Zfp493
ENSMUSG00000026688	Mgst3	microsomal glutathione S-transferase 3	105.703	1.46302	0.606975	2.41034	0.0159377	0.0927245	Mgst3
ENSMUSG00000027246	Ell3	elongation factor RNA polymerase II-like 3	14.2696	1.46234	0.992607	1.47323	0.140688	1	Ell3
ENSMUSG00000074448	Pate9	prostate and testis expressed 9	2.80734	1.46083	1.93823	0.753692	0.451034	1	Pate9
ENSMUSG00000017677	Wsb1	WD repeat and SOCS box-containing 1	259.3	1.4595	0.526437	2.77241	0.0055643	0.0522647	Wsb1
ENSMUSG00000031271	Serpina7	serine (or cysteine) peptidase inhibitor, clade A (alpha-1 antiproteinase, antitrypsin), member 7	12.7841	1.45891	1.12854	1.29275	0.196099	1	Serpina7
ENSMUSG00000044243	Bhlha9	basic helix-loop-helix family, member a9	4.85665	1.4585	1.59991	0.911611	0.361974	1	Bhlha9
ENSMUSG00000032180	Tmed1	transmembrane p24 trafficking protein 1	82.1394	1.45841	0.517449	2.81846	0.00482542	0.0481462	Tmed1
ENSMUSG00000075079	Or4a76	olfactory receptor family 4 subfamily A member 76	4.26888	1.45775	1.51719	0.96082	0.336643	1	Olfr1249
ENSMUSG00000095686	Gm3099	predicted gene 3099	105.502	1.45768	0.603357	2.41595	0.0156943	0.0919866	Gm3099
ENSMUSG00000027654	Fam83d	family with sequence similarity 83, member D	81.6904	1.45745	0.552583	2.63752	0.00835142	0.0646007	Fam83d
ENSMUSG00000103766	Gm38392	predicted gene, 38392	6.43168	1.45727	1.46778	0.992845	0.320786	1	Gm38392
ENSMUSG00000061887	Ssbp3	single-stranded DNA binding protein 3	270.077	1.45699	0.410308	3.55096	0.000383828	0.0124586	Ssbp3
ENSMUSG00000117965	Gm56118	predicted gene, 56118	2.39502	1.45688	2.07969	0.700526	0.483599	1	AC141477.1
ENSMUSG00000035356	Nfkbiz	nuclear factor of kappa light polypeptide gene enhancer in B cells inhibitor, zeta	633.982	1.45632	0.637045	2.28605	0.0222514	0.112098	Nfkbiz
ENSMUSG00000109713	Pvrig	poliovirus receptor related immunoglobulin domain containing	21.8761	1.45613	0.755617	1.92708	0.0539697	1	Pvrig
ENSMUSG00000052131	Akr1b7	aldo-keto reductase family 1, member B7	9.93958	1.4555	1.09594	1.32808	0.184151	1	Akr1b7
ENSMUSG00000091594	Gm17067	predicted gene 17067	175.461	1.45387	0.438807	3.31323	0.00092224	0.0202992	Gm17067
ENSMUSG00000093979	Gm2237	predicted gene 2237	127.416	1.45342	0.644846	2.2539	0.0242025	0.117345	Gm2237
ENSMUSG00000109344	Potefam2	POTE ankyrin domain family member 2	226.226	1.45333	0.584699	2.4856	0.0129335	0.0823454	A26c2
ENSMUSG00000022827	Rabl3	RAB, member RAS oncogene family-like 3	209.85	1.45219	0.406743	3.57028	0.000356604	0.0119924	Rabl3
ENSMUSG00000021936	Mapk8	mitogen-activated protein kinase 8	734.903	1.45161	0.353496	4.10644	4.01811e-05	0.00248276	Mapk8
ENSMUSG00000063681	Crb1	crumbs family member 1, photoreceptor morphogenesis associated	259.782	1.45071	0.561929	2.58166	0.00983272	0.0701383	Crb1
ENSMUSG00000029179	Zcchc4	zinc finger, CCHC domain containing 4	157.416	1.44962	0.502671	2.88382	0.00392879	0.0438494	Zcchc4
ENSMUSG00000059363	Fxn	frataxin	20.7266	1.44905	0.782069	1.85284	0.0639053	1	Fxn
ENSMUSG00000055069	Rab39	RAB39, member RAS oncogene family	3.46939	1.44897	1.64613	0.880228	0.378736	1	Rab39
ENSMUSG00000079036	Alkbh1	alkB homolog 1, histone H2A dioxygenase	337.294	1.44792	0.492389	2.94061	0.0032757	0.0397343	Alkbh1
ENSMUSG00000066364	Serpina3b	serine (or cysteine) peptidase inhibitor, clade A, member 3B	3.45733	1.44777	1.77789	0.81432	0.415462	1	Serpina3b
ENSMUSG00000038893	Fam117a	family with sequence similarity 117, member A	147.273	1.44596	0.445842	3.24321	0.00118192	0.0238946	Fam117a
ENSMUSG00000026117	Zap70	zeta-chain (TCR) associated protein kinase	85.2405	1.4452	0.618591	2.33627	0.0194772	0.103834	Zap70
ENSMUSG00000076439	Mog	myelin oligodendrocyte glycoprotein	3.09795	1.44497	1.93512	0.746706	0.455241	1	Mog
ENSMUSG00000045824	Or51t4	olfactory receptor family 51 subfamily T member 4	2.29651	1.44458	2.1296	0.678337	0.497558	1	Olfr574
ENSMUSG00000048279	Sacs	sacsin	1138.52	1.444	0.38085	3.79151	0.000149733	0.00659145	Sacs
ENSMUSG00000075062	Or4b12	olfactory receptor family 4 subfamily B member 12	9.89566	1.44392	1.08544	1.33026	0.183432	1	Olfr1271
ENSMUSG00000023911	Flywch2	FLYWCH family member 2	20.5547	1.44332	0.866977	1.66477	0.0959579	1	Flywch2
ENSMUSG00000037259	Dzank1	double zinc ribbon and ankyrin repeat domains 1	290.573	1.44245	0.44754	3.22306	0.0012683	0.0247012	Dzank1
ENSMUSG00000043964	Orai3	ORAI calcium release-activated calcium modulator 3	114.75	1.44242	0.5032	2.86649	0.00415049	0.0450072	Orai3
ENSMUSG00000038702	Dsel	dermatan sulfate epimerase-like	31.6011	1.44213	0.709703	2.03202	0.0421513	1	Dsel
ENSMUSG00000025213	Kazald1	Kazal-type serine peptidase inhibitor domain 1	17.1758	1.44204	0.837939	1.72094	0.0852626	1	Kazald1
ENSMUSG00000067297	Ifit1bl2	interferon induced protein with tetratricopeptide repeats 1B like 2	4.89006	1.44144	1.64516	0.876171	0.380937	1	Ifit1bl2
ENSMUSG00000044155	Lsm8	LSM8 homolog, U6 small nuclear RNA associated	91.1769	1.43943	0.515171	2.79407	0.00520487	0.050317	Lsm8
ENSMUSG00000066877	Nck2	non-catalytic region of tyrosine kinase adaptor protein 2	363.65	1.43814	0.54786	2.62502	0.00866443	0.0656845	Nck2
ENSMUSG00000027287	Snap23	synaptosomal-associated protein 23	540.427	1.43805	0.386952	3.71636	0.000202112	0.00816167	Snap23
ENSMUSG00000008734	Gprc5b	G protein-coupled receptor, family C, group 5, member B	299.492	1.43731	0.554291	2.59306	0.00951275	0.0689107	Gprc5b
ENSMUSG00000094634	Gm3468	predicted gene 3468	46.5433	1.43705	0.766709	1.87432	0.060887	1	Gm3468
ENSMUSG00000053465	Hs6st3	heparan sulfate 6-O-sulfotransferase 3	28.1975	1.43635	0.735798	1.9521	0.0509264	1	Hs6st3
ENSMUSG00000050079	Rspry1	ring finger and SPRY domain containing 1	1450.09	1.43573	0.341475	4.20449	2.61669e-05	0.00176575	Rspry1
ENSMUSG00000033307	Mif	macrophage migration inhibitory factor (glycosylation-inhibiting factor)	163.755	1.43517	0.54543	2.63127	0.00850663	0.0652439	Mif
ENSMUSG00000047356	Lcn10	lipocalin 10	5.26344	1.43501	1.36728	1.04953	0.293933	1	Lcn10
ENSMUSG00000023935	Spats1	spermatogenesis associated, serine-rich 1	275.231	1.43472	0.408313	3.51376	0.000441812	0.0136086	Spats1
ENSMUSG00000020894	Vamp2	vesicle-associated membrane protein 2	85.5461	1.43403	0.489705	2.92835	0.00340765	0.0408799	Vamp2
ENSMUSG00000022748	Cmss1	cms small ribosomal subunit 1	500.867	1.43316	0.505061	2.83759	0.00454557	0.0471902	Cmss1
ENSMUSG00000072778	Vmn2r27	vomeronasal 2, receptor27	31.1463	1.43249	0.691676	2.07104	0.0383554	1	Vmn2r27
ENSMUSG00000021390	Ogn	osteoglycin	8.0159	1.43235	1.16638	1.22802	0.219438	1	Ogn
ENSMUSG00000096527	Gm6370	predicted gene 6370	541.652	1.43107	1.30019	1.10066	0.271046	0.472509	Gm6370
ENSMUSG00000025350	Rdh5	retinol dehydrogenase 5	3.9969	1.43092	1.59752	0.895709	0.370408	1	Rdh5
ENSMUSG00000038538	Ubn2	ubinuclein 2	4866.31	1.43057	0.336258	4.25439	2.09619e-05	0.00146107	Ubn2
ENSMUSG00000027445	Cst9	cystatin 9	16.1549	1.43051	0.941166	1.51994	0.128526	1	Cst9
ENSMUSG00000043903	Zfp469	zinc finger protein 469	51.1539	1.43039	0.564838	2.53239	0.0113289	0.0759986	Zfp469
ENSMUSG00000053477	Tcf4	transcription factor 4	474.537	1.42998	0.369108	3.87415	0.000106996	0.00525098	Tcf4
ENSMUSG00000028010	Gar1	GAR1 ribonucleoprotein	66.0549	1.42933	0.607135	2.35422	0.0185616	0.101001	Gar1
ENSMUSG00000036473	Tbc1d24	TBC1 domain family, member 24	114.794	1.42897	0.503753	2.83665	0.00455899	0.0471988	Tbc1d24
ENSMUSG00000069265	H3c1	H3 clustered histone 1	20.852	1.42868	1.01817	1.40319	0.160562	1	H3c1
ENSMUSG00000049972	Skint9	selection and upkeep of intraepithelial T cells 9	23.6125	1.42793	0.866076	1.64874	0.0992011	1	Skint9
ENSMUSG00000046442	Ppm1e	protein phosphatase 1E (PP2C domain containing)	184.922	1.42736	0.47716	2.99137	0.00277731	0.0361583	Ppm1e
ENSMUSG00000079477	Rab7	RAB7, member RAS oncogene family	164.694	1.42704	0.43603	3.27281	0.00106484	0.0224555	Rab7
ENSMUSG00000024201	Kdm4b	lysine (K)-specific demethylase 4B	248.322	1.42669	0.416829	3.42272	0.000619986	0.0163842	Kdm4b
ENSMUSG00000074797	Itpa	inosine triphosphatase (nucleoside triphosphate pyrophosphatase)	59.4244	1.42667	0.60761	2.348	0.0188746	0.102162	Itpa
ENSMUSG00000039842	Mcph1	microcephaly, primary autosomal recessive 1	260.866	1.42666	0.387413	3.68253	0.000230927	0.00870814	Mcph1
ENSMUSG00000074829	2010315B03Rik	RIKEN cDNA 2010315B03 gene	14.9365	1.42622	0.8887	1.60484	0.108529	1	2010315B03Rik
ENSMUSG00000052040	Klf13	Kruppel-like transcription factor 13	53.4803	1.42507	0.575546	2.47603	0.0132851	0.0836052	Klf13
ENSMUSG00000050192	Eif5a2	eukaryotic translation initiation factor 5A2	268.852	1.42318	0.428617	3.3204	0.000898881	0.0199146	Eif5a2
ENSMUSG00000118506	Cfap141	cilia and flagella associated protein 141	22.0453	1.42283	0.774773	1.83645	0.0662907	1	1700094D03Rik
ENSMUSG00000026121	Sema4c	sema domain, immunoglobulin domain (Ig), transmembrane domain (TM) and short cytoplasmic domain, (semaphorin) 4C	256.557	1.42158	0.527094	2.69701	0.00699654	0.0586783	Sema4c
ENSMUSG00000039967	Zfp292	zinc finger protein 292	530.845	1.42154	0.557306	2.55073	0.0107498	0.0739182	Zfp292
ENSMUSG00000062169	Cnih4	cornichon family AMPA receptor auxiliary protein 4	28.3156	1.42076	0.696218	2.04068	0.0412826	1	Cnih4
ENSMUSG00000026657	Frmd4a	FERM domain containing 4A	370.668	1.42022	0.414316	3.42786	0.000608348	0.0163205	Frmd4a
ENSMUSG00000043592	Unc5cl	unc-5 family C-terminal like	29.9109	1.42012	0.670278	2.11871	0.0341149	1	Unc5cl
ENSMUSG00000095470	Gm21863	predicted gene, 21863	2.27158	1.41858	2.31655	0.612369	0.540294	1	Gm21863
ENSMUSG00000041459	Tardbp	TAR DNA binding protein	587.032	1.41854	0.390069	3.63664	0.000276213	0.0101155	Tardbp
ENSMUSG00000028247	Coq3	coenzyme Q3 methyltransferase	50.7892	1.41788	0.595451	2.38119	0.0172567	0.0974568	Coq3
ENSMUSG00000096878	Gm21083	predicted gene, 21083	786.056	1.41768	1.15886	1.22335	0.221199	0.419301	Gm21083
ENSMUSG00000023247	Guca2a	guanylate cyclase activator 2a (guanylin)	3.93815	1.41619	1.7602	0.804565	0.421071	1	Guca2a
ENSMUSG00000033009	Ogfod1	2-oxoglutarate and iron-dependent oxygenase domain containing 1	499.792	1.41604	0.438627	3.22835	0.00124507	0.0246063	Ogfod1
ENSMUSG00000091151	Vmn1r224	vomeronasal 1 receptor 224	46.4766	1.41548	0.617415	2.29259	0.0218714	1	Vmn1r224
ENSMUSG00000081948	Or4s2	olfactory receptor family 4 subfamily S member 2	13.7883	1.41535	1.02152	1.38553	0.165891	1	Olfr1191-ps1
ENSMUSG00000090919	Pabpc4l	poly(A) binding protein, cytoplasmic 4-like	7.47653	1.41481	1.20916	1.17008	0.241969	1	Pabpc4l
ENSMUSG00000015981	Stk32c	serine/threonine kinase 32C	67.6128	1.41408	0.534163	2.64728	0.00811424	0.0637761	Stk32c
ENSMUSG00000094156	Sult2a7	sulfotransferase family 2A, dehydroepiandrosterone (DHEA)-preferring, member 7	14.909	1.41394	0.99964	1.41445	0.157231	1	Sult2a7
ENSMUSG00000032750	Gab3	growth factor receptor bound protein 2-associated protein 3	2.24566	1.41392	2.21087	0.639532	0.522477	1	Gab3
ENSMUSG00000035674	Ndufa3	NADH:ubiquinone oxidoreductase subunit A3	26.4805	1.4139	0.728368	1.9412	0.0522345	1	Ndufa3
ENSMUSG00000047591	Mafa	MAF bZIP transcription factor A	7.08083	1.41378	1.21162	1.16684	0.243273	1	Mafa
ENSMUSG00000028807	Zbtb8a	zinc finger and BTB domain containing 8a	68.3605	1.41323	0.558063	2.53238	0.011329	0.0759986	Zbtb8a
ENSMUSG00000118504	Gm53012	predicted gene, 53012	14.193	1.41117	0.948598	1.48763	0.136848	1	4933434E20Rik
ENSMUSG00000034006	Slc66a2	solute carrier family 66 member 2	1222.48	1.41028	0.490798	2.87344	0.00406032	0.0444943	Slc66a2
ENSMUSG00000096188	Cmtm4	CKLF-like MARVEL transmembrane domain containing 4	62.0958	1.41004	0.522997	2.69607	0.00701626	0.0587475	Cmtm4
ENSMUSG00000023210	Lcn9	lipocalin 9	5.76408	1.40957	1.37512	1.02505	0.305338	1	Lcn9
ENSMUSG00000048329	Mfsd6l	major facilitator superfamily domain containing 6-like	325.974	1.40906	0.489791	2.87687	0.0040164	0.044297	Mfsd6l
ENSMUSG00000042198	Chchd7	coiled-coil-helix-coiled-coil-helix domain containing 7	88.9549	1.40749	0.505929	2.78199	0.00540263	0.0511678	Chchd7
ENSMUSG00000034035	Ccdc17	coiled-coil domain containing 17	9.1707	1.40748	1.06195	1.32538	0.185046	1	Ccdc17
ENSMUSG00000026063	Dnaaf6	dynein axonemal assembly factor 6	265.038	1.40746	0.488145	2.88328	0.00393563	0.043878	Pih1d3
ENSMUSG00000091680	Klhdc7b	kelch domain containing 7B	21.5176	1.40564	0.790536	1.77808	0.07539	1	Klhdc7b
ENSMUSG00000020883	Fbxl20	F-box and leucine-rich repeat protein 20	464.629	1.40556	0.366385	3.8363	0.000124901	0.00581677	Fbxl20
ENSMUSG00000047694	Yipf6	Yip1 domain family, member 6	120.89	1.40552	0.507782	2.76795	0.00564102	0.0524309	Yipf6
ENSMUSG00000036144	Meox2	mesenchyme homeobox 2	4.41197	1.40541	1.55731	0.902464	0.36681	1	Meox2
ENSMUSG00000002064	Sdf2	stromal cell derived factor 2	208.423	1.40484	0.547827	2.56439	0.0103358	0.0727046	Sdf2
ENSMUSG00000030861	Acadsb	acyl-Coenzyme A dehydrogenase, short/branched chain	175.243	1.40425	0.549846	2.5539	0.0106523	0.0736971	Acadsb
ENSMUSG00000020180	Snrpd3	small nuclear ribonucleoprotein D3	202.229	1.40239	0.465378	3.01343	0.00258311	0.0353503	Snrpd3
ENSMUSG00000050545	Fam228b	family with sequence similarity 228, member B	605.048	1.40191	0.408623	3.43082	0.000601753	0.0161999	Fam228b
ENSMUSG00000057234	Mettl15	methyltransferase like 15	87.8298	1.40168	0.534439	2.62272	0.00872307	0.0659123	Mettl15
ENSMUSG00000025856	Pdgfa	platelet derived growth factor, alpha	310.57	1.40163	0.407668	3.43817	0.00058567	0.0159844	Pdgfa
ENSMUSG00000046792	Zfp787	zinc finger protein 787	93.5811	1.40086	0.469516	2.98364	0.00284845	0.0365464	Zfp787
ENSMUSG00000113949	Scamp4	secretory carrier membrane protein 4	15.3939	1.40067	0.938973	1.4917	0.135777	1	Scamp4
ENSMUSG00000030615	Tmem126a	transmembrane protein 126A	61.8438	1.40045	0.624141	2.24381	0.0248449	0.118652	Tmem126a
ENSMUSG00000050953	Gja1	gap junction protein, alpha 1	83.6197	1.40007	0.553426	2.52982	0.011412	0.0763055	Gja1
ENSMUSG00000061615	H2ac4	H2A clustered histone 4	4.64824	1.39943	1.48734	0.940896	0.346758	1	H2ac4
ENSMUSG00000091159	Gm17545	NA	2.70701	1.3985	1.88703	0.741111	0.458626	1	Gm17545
ENSMUSG00000032355	Mlip	muscular LMNA-interacting protein	102.758	1.39763	0.459751	3.03997	0.002366	0.0340813	Mlip
ENSMUSG00000024188	Luc7l	Luc7-like	347.809	1.39758	0.423953	3.29655	0.00097881	0.0211361	Luc7l
ENSMUSG00000079156	Smok3b	sperm motility kinase 3B	18.7297	1.39589	1.21568	1.14824	0.25087	1	Smok3b
ENSMUSG00000028413	B4galt1	UDP-Gal:betaGlcNAc beta 1,4- galactosyltransferase, polypeptide 1	466.828	1.39571	0.410274	3.40189	0.000669205	0.0171156	B4galt1
ENSMUSG00000091604	Gm17349	NA	2.13509	1.39466	2.11525	0.659333	0.509682	1	Gm17349
ENSMUSG00000070426	Rnf121	ring finger protein 121	714.538	1.39384	0.441404	3.15775	0.00158992	0.0278766	Rnf121
ENSMUSG00000058835	Abi1	abl interactor 1	79.6193	1.39382	0.498014	2.79876	0.00512999	0.0498751	Abi1
ENSMUSG00000038717	Atp5l	ATP synthase membrane subunit g	97.2123	1.39319	0.505622	2.7554	0.00586207	0.0534465	Atp5l
ENSMUSG00000044164	Rnf182	ring finger protein 182	40.0184	1.39313	0.648686	2.14762	0.0317437	1	Rnf182
ENSMUSG00000021458	Aopep	aminopeptidase O	531.823	1.39276	0.365766	3.8078	0.000140208	0.0063075	Aopep
ENSMUSG00000001847	Rac1	Rac family small GTPase 1	59.1678	1.39273	0.546477	2.54857	0.0108166	0.0741983	Rac1
ENSMUSG00000053286	Trmt1l	tRNA methyltransferase 1 like	483.31	1.3923	0.409638	3.39885	0.000676699	0.0172131	Trmt1l
ENSMUSG00000067909	Slxl1	Slx-like 1	6.78367	1.39132	1.53371	0.907159	0.364323	1	Slxl1
ENSMUSG00000036977	Anapc10	anaphase promoting complex subunit 10	716.623	1.39074	0.443009	3.13932	0.00169342	0.0286624	Anapc10
ENSMUSG00000057443	Or2n1e	olfactory receptor family 2 subfamily N member 1E	6.45993	1.39007	1.43757	0.966962	0.333563	1	Olfr138
ENSMUSG00000059486	Kbtbd2	kelch repeat and BTB (POZ) domain containing 2	389.583	1.39002	0.390476	3.5598	0.000371135	0.0122258	Kbtbd2
ENSMUSG00000022838	Eaf2	ELL associated factor 2	78.591	1.39001	0.58129	2.39125	0.0167912	0.0954695	Eaf2
ENSMUSG00000021704	Mtx3	metaxin 3	110.491	1.38731	0.442544	3.13486	0.00171935	0.0289141	Mtx3
ENSMUSG00000079610	Ankrd39	ankyrin repeat domain 39	32.7724	1.38681	0.646978	2.14352	0.0320715	1	Ankrd39
ENSMUSG00000022193	Psmb5	proteasome (prosome, macropain) subunit, beta type 5	262.481	1.3842	0.445112	3.10979	0.00187223	0.0300896	Psmb5
ENSMUSG00000043068	Fam89a	family with sequence similarity 89, member A	135.123	1.38349	0.624573	2.2151	0.026753	0.123307	Fam89a
ENSMUSG00000003190	Bcl2l12	BCL2-like 12 (proline rich)	178.686	1.38306	0.493064	2.80503	0.00503119	0.0493355	Bcl2l12
ENSMUSG00000055912	Tmem150a	transmembrane protein 150A	12.4833	1.38262	0.940804	1.46962	0.141665	1	Tmem150a
ENSMUSG00000064308	2410137M14Rik	RIKEN cDNA 2410137M14 gene	15.6409	1.38243	0.954933	1.44768	0.147708	1	2410137M14Rik
ENSMUSG00000057531	Dtnbp1	dystrobrevin binding protein 1	538.79	1.38206	0.355508	3.88757	0.000101252	0.00504146	Dtnbp1
ENSMUSG00000038178	Slc43a2	solute carrier family 43, member 2	979.757	1.3819	0.350428	3.94347	8.03122e-05	0.0042593	Slc43a2
ENSMUSG00000070713	Hmgn2-ps	high mobility group nucleosomal binding domain 2, pseudogene	7.15634	1.38187	1.28968	1.07148	0.283955	1	Gm10282
ENSMUSG00000025104	Hdgfl3	HDGF like 3	392.133	1.38165	0.376243	3.67222	0.000240456	0.00896856	Hdgfl3
ENSMUSG00000038522	Mfsd4b1	major facilitator superfamily domain containing 4B1	30.1427	1.38148	0.799623	1.72766	0.0840493	1	Mfsd4b1
ENSMUSG00000022948	Setd4	SET domain containing 4	86.3177	1.38091	0.495856	2.7849	0.0053544	0.0508519	Setd4
ENSMUSG00000015846	Rxra	retinoid X receptor alpha	745.363	1.38026	0.368522	3.7454	0.000180105	0.00757104	Rxra
ENSMUSG00000004939	Nmrk2	nicotinamide riboside kinase 2	8.92247	1.37945	1.26505	1.09043	0.275523	1	Nmrk2
ENSMUSG00000021486	Prelid1	PRELI domain containing 1	74.5814	1.3784	0.51584	2.67214	0.00753695	0.0614176	Prelid1
ENSMUSG00000030543	Mesp2	mesoderm posterior 2	31.9006	1.37834	0.746925	1.84536	0.0649853	1	Mesp2
ENSMUSG00000083628	Gm2030	predicted gene 2030	3.02882	1.37809	1.90182	0.724617	0.468687	1	Gm2030
ENSMUSG00000025939	Ube2w	ubiquitin-conjugating enzyme E2W (putative)	496.126	1.37787	0.361007	3.81673	0.000135231	0.00615626	Ube2w
ENSMUSG00000043448	Gjc2	gap junction protein, gamma 2	27.9472	1.37732	0.739752	1.86186	0.0626225	1	Gjc2
ENSMUSG00000061298	Agbl4	ATP/GTP binding protein-like 4	738.494	1.37706	0.427527	3.22098	0.00127752	0.0247012	Agbl4
ENSMUSG00000054091	1810037I17Rik	RIKEN cDNA 1810037I17 gene	66.4822	1.37674	0.563592	2.44279	0.0145743	0.0881734	1810037I17Rik
ENSMUSG00000064363	mt-Nd4	mitochondrially encoded NADH dehydrogenase 4	108.694	1.37627	0.576556	2.38705	0.0169843	0.0963537	mt-Nd4
ENSMUSG00000051022	Hs3st1	heparan sulfate (glucosamine) 3-O-sulfotransferase 1	12.0638	1.37619	1.01613	1.35435	0.175626	1	Hs3st1
ENSMUSG00000069769	Msi2	musashi RNA-binding protein 2	443.507	1.37607	0.387814	3.54828	0.00038776	0.0125465	Msi2
ENSMUSG00000031570	Plpp5	phospholipid phosphatase 5	45.8518	1.37577	0.600885	2.28957	0.0220465	1	Plpp5
ENSMUSG00000070520	Nsmce3	NSE3 homolog, SMC5-SMC6 complex component	145.538	1.37548	0.442556	3.10804	0.00188334	0.0301332	Nsmce3
ENSMUSG00000039745	Htatip2	HIV-1 Tat interactive protein 2	258.275	1.37425	0.398613	3.44757	0.00056565	0.0156807	Htatip2
ENSMUSG00000059089	Fcgr4	Fc receptor, IgG, low affinity IV	3.70801	1.37421	1.73063	0.794052	0.427165	1	Fcgr4
ENSMUSG00000078864	Gm14322	predicted gene 14322	7.05639	1.37388	1.21319	1.13245	0.257444	1	Gm14322
ENSMUSG00000049439	Cyp20a1	cytochrome P450, family 20, subfamily a, polypeptide 1	8.6424	1.37347	1.0979	1.25099	0.210936	1	Cyp20a1
ENSMUSG00000038729	Pakap	paralemmin A kinase anchor protein	96.7581	1.37294	0.483617	2.8389	0.00452694	0.0470921	Pakap
ENSMUSG00000061531	Tmem236	transmembrane protein 236	49.6801	1.3722	0.625045	2.19537	0.0281372	0.127141	Tmem236
ENSMUSG00000027035	Cers6	ceramide synthase 6	142.028	1.37218	0.504012	2.72252	0.00647864	0.0563857	Cers6
ENSMUSG00000066392	Nrxn3	neurexin III	379.976	1.37215	0.481568	2.84933	0.00438116	0.0463029	Nrxn3
ENSMUSG00000029823	Luc7l2	LUC7-like 2 (S. cerevisiae)	1577.16	1.37172	0.339992	4.03456	5.47047e-05	0.00328132	Luc7l2
ENSMUSG00000027811	4930579G24Rik	RIKEN cDNA 4930579G24 gene	367.837	1.37147	0.380701	3.60247	0.000315202	0.0109999	4930579G24Rik
ENSMUSG00000048833	Slc39a9	solute carrier family 39 (zinc transporter), member 9	333.506	1.37088	0.407296	3.36581	0.000763181	0.0182045	Slc39a9
ENSMUSG00000026829	Gbgt1	globoside alpha-1,3-N-acetylgalactosaminyltransferase 1	70.6139	1.37032	0.543363	2.52192	0.0116716	0.0773359	Gbgt1
ENSMUSG00000056870	Gulp1	GULP, engulfment adaptor PTB domain containing 1	9.14649	1.37028	1.0615	1.29088	0.196745	1	Gulp1
ENSMUSG00000073027	Dmrtc1b	DMRT-like family C1b	2.85926	1.37008	1.93127	0.709418	0.478065	1	Dmrtc1b
ENSMUSG00000030981	Mmp21	matrix metallopeptidase 21	2.95583	1.37002	1.93254	0.708924	0.478372	1	Mmp21
ENSMUSG00000059030	Or14j7	olfactory receptor family 14 subfamily J member 7	58.5631	1.36947	0.613817	2.23108	0.025676	0.120416	Olfr128
ENSMUSG00000034579	Pla2g3	phospholipase A2, group III	65.6041	1.36931	0.567156	2.41435	0.0157631	0.0922698	Pla2g3
ENSMUSG00000053044	Cd8b1	CD8 antigen, beta chain 1	18.7755	1.36903	0.903968	1.51447	0.129907	1	Cd8b1
ENSMUSG00000079093	4930449I24Rik	RIKEN cDNA 4930449I24 gene	347.67	1.36736	1.2456	1.09775	0.272312	0.473568	4930449I24Rik
ENSMUSG00000103037	Pcdhgb1	protocadherin gamma subfamily B, 1	26.8542	1.36614	1.03856	1.31542	0.188369	1	Pcdhgb1
ENSMUSG00000094132	Gm3264	predicted gene 3264	5.55743	1.36605	1.33237	1.02528	0.305231	1	Gm3264
ENSMUSG00000025227	Mfsd13a	major facilitator superfamily domain containing 13a	45.1425	1.36528	0.685382	1.992	0.0463714	1	Mfsd13a
ENSMUSG00000060057	Or5h25	olfactory receptor family 5 subfamily H member 25	4.11873	1.36434	1.53999	0.88594	0.37565	1	Olfr193
ENSMUSG00000042042	Csgalnact2	chondroitin sulfate N-acetylgalactosaminyltransferase 2	27.6854	1.36319	0.749503	1.81879	0.0689439	1	Csgalnact2
ENSMUSG00000025958	Creb1	cAMP responsive element binding protein 1	422.342	1.36278	0.368249	3.70071	0.000214994	0.00846551	Creb1
ENSMUSG00000043323	Fbrsl1	fibrosin-like 1	85.5922	1.36113	0.530299	2.56673	0.0102664	0.0723726	Fbrsl1
ENSMUSG00000042429	Adora1	adenosine A1 receptor	29.274	1.3608	0.665115	2.04596	0.0407603	1	Adora1
ENSMUSG00000081058	H3c15	H3 clustered histone 15	6.35982	1.36037	1.25037	1.08797	0.276607	1	H3c15
ENSMUSG00000022546	Gpt	glutamic pyruvic transaminase, soluble	25.1432	1.36024	0.736142	1.84779	0.0646326	1	Gpt
ENSMUSG00000031762	Mt2	metallothionein 2	590.717	1.35996	0.395568	3.43798	0.000586061	0.0159844	Mt2
ENSMUSG00000029924	Slc37a3	solute carrier family 37 (glycerol-3-phosphate transporter), member 3	57.211	1.35897	0.534301	2.54346	0.010976	0.0747337	Slc37a3
ENSMUSG00000027368	Dusp2	dual specificity phosphatase 2	37.6781	1.35737	0.818074	1.65923	0.0970695	1	Dusp2
ENSMUSG00000049878	Rlf	rearranged L-myc fusion sequence	1684.29	1.35711	0.400106	3.39188	0.000694148	0.017408	Rlf
ENSMUSG00000038375	Trp53inp2	transformation related protein 53 inducible nuclear protein 2	1044.07	1.35614	0.391204	3.46659	0.000527106	0.0150181	Trp53inp2
ENSMUSG00000056215	Lrguk	leucine-rich repeats and guanylate kinase domain containing	1137.44	1.35503	0.342854	3.95221	7.74315e-05	0.00424714	Lrguk
ENSMUSG00000095195	Gm3005	predicted gene 3005	43.3423	1.35482	0.837944	1.61683	0.105914	1	Gm3005
ENSMUSG00000049217	Or6c3	olfactory receptor family 6 subfamily C member 3	40.2935	1.35473	0.629898	2.15071	0.0314992	1	Olfr788
ENSMUSG00000079701	Ssxb3	SSX member B3	34.9509	1.35471	0.776323	1.74503	0.0809792	1	Ssxb3
ENSMUSG00000037992	Rara	retinoic acid receptor, alpha	271.429	1.35373	0.499317	2.71117	0.00670466	0.0571176	Rara
ENSMUSG00000062621	Or8b47	olfactory receptor family 8 subfamily B member 47	1.91395	1.35257	2.28509	0.591912	0.553909	1	Olfr911-ps1
ENSMUSG00000038301	Snx10	sorting nexin 10	33.7836	1.35207	0.708419	1.90857	0.0563175	1	Snx10
ENSMUSG00000027130	Slc12a6	solute carrier family 12, member 6	527.011	1.35101	0.365378	3.69756	0.000217681	0.00846551	Slc12a6
ENSMUSG00000091387	Gcnt4	glucosaminyl (N-acetyl) transferase 4, core 2 (beta-1,6-N-acetylglucosaminyltransferase)	8.3582	1.35093	1.20514	1.12097	0.262299	1	Gcnt4
ENSMUSG00000026411	Tmem9	transmembrane protein 9	27.9038	1.35005	0.708747	1.90485	0.0568001	1	Tmem9
ENSMUSG00000072964	Bhlhb9	basic helix-loop-helix domain containing, class B9	10.7088	1.34989	1.03453	1.30484	0.191947	1	Bhlhb9
ENSMUSG00000021216	Tubal3	tubulin, alpha-like 3	52.5183	1.34894	0.638673	2.1121	0.0346779	0.141597	Tubal3
ENSMUSG00000074579	Lekr1	leucine, glutamate and lysine rich 1	1494.03	1.3488	0.341604	3.94844	7.86609e-05	0.0042593	Lekr1
ENSMUSG00000042541	Sem1	SEM1, 26S proteasome complex subunit	345.806	1.34694	0.474318	2.83974	0.004515	0.0470634	Sem1
ENSMUSG00000031808	Slc27a1	solute carrier family 27 (fatty acid transporter), member 1	348.337	1.34686	0.548879	2.45384	0.0141342	0.0868629	Slc27a1
ENSMUSG00000048312	Gm4884	predicted gene 4884	816.419	1.34677	0.510467	2.63831	0.00833194	0.0645853	Gm4884
ENSMUSG00000100241	Slc18a3	solute carrier family 18 (vesicular monoamine), member 3	12.7375	1.3465	0.957757	1.40588	0.159759	1	Slc18a3
ENSMUSG00000079364	Gm3558	predicted gene 3558	84.0819	1.34646	0.697419	1.93063	0.0535282	0.179258	Gm3558
ENSMUSG00000010307	Tmem86a	transmembrane protein 86A	52.1427	1.34646	0.629182	2.14001	0.0323536	0.136284	Tmem86a
ENSMUSG00000026857	Ntmt1	N-terminal Xaa-Pro-Lys N-methyltransferase 1	471.218	1.34495	0.458422	2.93387	0.00334764	0.0403014	Ntmt1
ENSMUSG00000032475	Nck1	non-catalytic region of tyrosine kinase adaptor protein 1	570.556	1.34485	0.362891	3.70593	0.00021062	0.00840597	Nck1
ENSMUSG00000051212	Gpr183	G protein-coupled receptor 183	5.14847	1.34475	1.66522	0.807546	0.419352	1	Gpr183
ENSMUSG00000078500	Zfp986	zinc finger protein 986	13.2528	1.34403	0.924469	1.45384	0.145991	1	Zfp986
ENSMUSG00000066197	Gpr139	G protein-coupled receptor 139	2.7099	1.34395	1.99001	0.675351	0.499453	1	Gpr139
ENSMUSG00000005374	Tbl2	transducin (beta)-like 2	2103.96	1.3439	0.370994	3.62242	0.000291856	0.0104431	Tbl2
ENSMUSG00000024414	Mrpl27	mitochondrial ribosomal protein L27	53.756	1.34356	0.610259	2.20163	0.0276916	0.126013	Mrpl27
ENSMUSG00000078552	Dcdc2b	doublecortin domain containing 2b	85.1108	1.34153	0.671522	1.99774	0.0457444	0.164228	Dcdc2b
ENSMUSG00000038544	Inip	INTS3 and NABP interacting protein	278.233	1.34117	0.444335	3.01838	0.00254128	0.0352288	Inip
ENSMUSG00000052684	Jun	jun proto-oncogene	141.155	1.34056	0.478548	2.8013	0.00508974	0.0497195	Jun
ENSMUSG00000053178	Mterf1b	mitochondrial transcription termination factor 1b	26.2213	1.33938	0.828376	1.61687	0.105906	1	Mterf1b
ENSMUSG00000035007	Rundc1	RUN domain containing 1	231.833	1.33877	0.468246	2.85913	0.00424811	0.0457698	Rundc1
ENSMUSG00000063160	Numbl	numb-like	48.2937	1.33844	0.565448	2.36705	0.0179307	0.0990924	Numbl
ENSMUSG00000049241	Hcar1	hydrocarboxylic acid receptor 1	4.01759	1.33825	1.54859	0.864171	0.387494	1	Hcar1
ENSMUSG00000063317	Usp31	ubiquitin specific peptidase 31	602.912	1.33787	0.35799	3.73716	0.000186112	0.00772924	Usp31
ENSMUSG00000042353	Frem3	Fras1 related extracellular matrix protein 3	117.211	1.3378	0.548406	2.43944	0.0147101	0.0885977	Frem3
ENSMUSG00000042821	Snai1	snail family zinc finger 1	41.9064	1.33751	0.615598	2.17269	0.0298035	1	Snai1
ENSMUSG00000038628	Polr3k	polymerase (RNA) III (DNA directed) polypeptide K	148.407	1.33694	0.448188	2.98299	0.00285448	0.0365464	Polr3k
ENSMUSG00000068099	Smim45	small integral membrane protein 45	101.525	1.33629	0.523634	2.55196	0.0107118	0.0738378	1500009C09Rik
ENSMUSG00000035642	Aamdc	adipogenesis associated Mth938 domain containing	321.144	1.33629	0.522516	2.55741	0.0105454	0.0734813	Aamdc
ENSMUSG00000064177	Ghrl	ghrelin	51.4669	1.33612	0.615107	2.17218	0.0298421	0.131268	Ghrl
ENSMUSG00000035270	Impg2	interphotoreceptor matrix proteoglycan 2	197.556	1.3358	0.486265	2.74707	0.00601307	0.0539928	Impg2
ENSMUSG00000027162	Lin7c	lin-7 homolog C, crumbs cell polarity complex component	632.47	1.33575	0.363215	3.67758	0.000235459	0.00881423	Lin7c
ENSMUSG00000031353	Rbbp7	retinoblastoma binding protein 7, chromatin remodeling factor	40.546	1.33556	0.632396	2.1119	0.0346949	1	Rbbp7
ENSMUSG00000020807	4933427D14Rik	RIKEN cDNA 4933427D14 gene	11.9632	1.33489	1.03028	1.29565	0.195095	1	4933427D14Rik
ENSMUSG00000038215	Cep44	centrosomal protein 44	577.291	1.3348	0.385185	3.46536	0.000529525	0.0150452	Cep44
ENSMUSG00000028480	Glipr2	GLI pathogenesis-related 2	39.2835	1.33475	0.686687	1.94375	0.0519254	1	Glipr2
ENSMUSG00000038009	Dnajc22	DnaJ heat shock protein family (Hsp40) member C22	16.4834	1.33468	0.887904	1.50318	0.132794	1	Dnajc22
ENSMUSG00000039364	Sectm1b	secreted and transmembrane 1B	4.5145	1.33459	1.52483	0.875242	0.381442	1	Sectm1b
ENSMUSG00000079737	Bfar	bifunctional apoptosis regulator	26.9298	1.33412	0.689392	1.93521	0.0529641	1	3110001I22Rik
ENSMUSG00000001687	Ubl3	ubiquitin-like 3	1429.86	1.33397	0.355923	3.74791	0.000178312	0.00755764	Ubl3
ENSMUSG00000096220	Or6c205	olfactory receptor family 6 subfamily C member 205	5.39385	1.33374	1.42945	0.933046	0.350796	1	Olfr775
ENSMUSG00000105078	Vamp9	vesicle-associated membrane protein 9	11.863	1.33352	1.04818	1.27222	0.203295	1	Vamp9
ENSMUSG00000092152	Gm17026	predicted gene 17026	8.89748	1.33348	1.32952	1.00297	0.315873	1	Gm17026
ENSMUSG00000020633	Dcdc2c	doublecortin domain containing 2C	802.171	1.33347	0.374435	3.56129	0.000369041	0.0122258	Dcdc2c
ENSMUSG00000001105	Ift20	intraflagellar transport 20	152.735	1.33336	0.446677	2.98507	0.00283511	0.0365464	Ift20
ENSMUSG00000029591	Ung	uracil DNA glycosylase	31.2388	1.3333	0.725836	1.83691	0.0662225	1	Ung
ENSMUSG00000028115	Bnipl	BCL2/adenovirus E1B 19kD interacting protein like	18.2587	1.33314	0.829515	1.60713	0.108025	1	Bnipl
ENSMUSG00000014956	Ppp1cb	protein phosphatase 1 catalytic subunit beta	638.632	1.33313	0.35653	3.73918	0.000184621	0.00772921	Ppp1cb
ENSMUSG00000039103	Nexn	nexilin	122.783	1.33168	0.515663	2.58247	0.00980959	0.0700675	Nexn
ENSMUSG00000026154	Sdhaf4	succinate dehydrogenase complex assembly factor 4	157.91	1.33159	0.514303	2.58912	0.00962228	0.0693088	Sdhaf4
ENSMUSG00000059852	Kcng2	potassium voltage-gated channel, subfamily G, member 2	6.45905	1.33157	1.29503	1.02822	0.303846	1	Kcng2
ENSMUSG00000046441	Cmtr2	cap methyltransferase 2	15.4397	1.32976	0.875794	1.51835	0.128927	1	Cmtr2
ENSMUSG00000063410	Stk24	serine/threonine kinase 24	74.7613	1.32955	0.551187	2.41216	0.0158584	0.0923958	Stk24
ENSMUSG00000117781	Gm17266	predicted gene, 17266	9.68173	1.32884	1.06161	1.25173	0.21067	1	Gm17266
ENSMUSG00000007805	Twist2	twist basic helix-loop-helix transcription factor 2	3.29777	1.32872	1.73926	0.763955	0.444894	1	Twist2
ENSMUSG00000095316	Gm21876	NA	57.3837	1.32726	0.696029	1.9069	0.0565333	0.185437	Gm21876
ENSMUSG00000112611	Glipr1l3	GLI pathogenesis-related 1 like 3	350.797	1.32703	0.47542	2.79128	0.00524997	0.0504959	Glipr1l3
ENSMUSG00000021431	Snrnp48	small nuclear ribonucleoprotein 48 (U11/U12)	189.479	1.32597	0.456614	2.90392	0.00368525	0.0428081	Snrnp48
ENSMUSG00000025894	Aasdhppt	aminoadipate-semialdehyde dehydrogenase-phosphopantetheinyl transferase	428.021	1.32589	0.439171	3.01908	0.00253539	0.0352288	Aasdhppt
ENSMUSG00000026659	Dusp12	dual specificity phosphatase 12	39.1496	1.32529	0.719564	1.8418	0.0655043	1	Dusp12
ENSMUSG00000029075	Tnfrsf4	tumor necrosis factor receptor superfamily, member 4	8.91959	1.3245	1.15444	1.14731	0.251252	1	Tnfrsf4
ENSMUSG00000090336	Cfap97d2	CFAP97 domain containing 2	80.6448	1.32375	0.534048	2.47871	0.0131857	0.0833462	Cfap97d2
ENSMUSG00000022811	Zfp148	zinc finger protein 148	308.886	1.32338	0.382526	3.45957	0.000541041	0.01533	Zfp148
ENSMUSG00000075063	Or4b13	olfactory receptor family 4 subfamily B member 13	8.52864	1.32273	3.09666	0.427147	0.669272	1	Olfr142
ENSMUSG00000095743	Gm17654	predicted gene, 17654	27.9118	1.3215	0.878557	1.50418	0.132536	1	Gm17654
ENSMUSG00000060679	Mrps9	mitochondrial ribosomal protein S9	234.173	1.32094	0.42256	3.12603	0.00177184	0.0291626	Mrps9
ENSMUSG00000079144	A130010J15Rik	RIKEN cDNA A130010J15 gene	371.37	1.32078	0.466481	2.83137	0.00463486	0.0474923	A130010J15Rik
ENSMUSG00000096753	Fam181a	family with sequence similarity 181, member A	343.949	1.32047	0.439171	3.00673	0.00264077	0.0357024	Fam181a
ENSMUSG00000067855	Speer3	spermatogenesis associated glutamate (E)-rich protein 3	667.709	1.31979	1.34435	0.981733	0.326231	0.528368	Speer3
ENSMUSG00000064326	Siva1	SIVA1, apoptosis-inducing factor	40.7059	1.31945	0.691142	1.90909	0.0562503	1	Siva1
ENSMUSG00000037957	Wdr20	WD repeat domain 20	534.202	1.31831	0.372215	3.5418	0.000397405	0.0126984	Wdr20
ENSMUSG00000067998	Bpifb9a	BPI fold containing family B, member 9A	11.5725	1.3169	1.03319	1.2746	0.202453	1	Bpifb9a
ENSMUSG00000090236	Car15	carbonic anhydrase 15	9.66916	1.31687	1.05392	1.24949	0.211487	1	Car15
ENSMUSG00000028998	Tomm7	translocase of outer mitochondrial membrane 7	165.431	1.31648	0.46152	2.8525	0.0043377	0.0461783	Tomm7
ENSMUSG00000029283	Cdc7	cell division cycle 7 (S. cerevisiae)	138.299	1.31643	0.469263	2.80531	0.00502688	0.0493355	Cdc7
ENSMUSG00000079419	Ms4a6c	membrane-spanning 4-domains, subfamily A, member 6C	67.1264	1.31611	0.569377	2.31149	0.0208057	0.107671	Ms4a6c
ENSMUSG00000053553	3110082I17Rik	RIKEN cDNA 3110082I17 gene	137.889	1.31542	0.463988	2.83502	0.00458226	0.0472935	3110082I17Rik
ENSMUSG00000117679	Apbb3	amyloid beta (A4) precursor protein-binding, family B, member 3	60.4369	1.31534	0.555806	2.36655	0.0179548	0.0991633	Apbb3
ENSMUSG00000109238	Tex51	testis expressed 51	412.893	1.3152	0.5764	2.28175	0.0225041	0.112631	Gm35060
ENSMUSG00000095788	Sirpb1a	signal-regulatory protein beta 1A	14.5026	1.31498	0.95949	1.3705	0.170531	1	Sirpb1a
ENSMUSG00000028347	Tmeff1	transmembrane protein with EGF-like and two follistatin-like domains 1	683.322	1.31497	0.435786	3.01747	0.00254898	0.0352356	Tmeff1
ENSMUSG00000003657	Calb2	calbindin 2	6.10827	1.31439	1.26926	1.03556	0.300407	1	Calb2
ENSMUSG00000024806	Mlana	melan-A	2.4759	1.31403	1.97909	0.663956	0.506719	1	Mlana
ENSMUSG00000059248	Septin9	septin 9	72.3351	1.31391	0.532838	2.46587	0.013668	0.08512	Septin9
ENSMUSG00000029534	St7	suppression of tumorigenicity 7	495.033	1.31376	0.457038	2.87452	0.00404649	0.0444575	St7
ENSMUSG00000027584	Oprl1	opioid receptor-like 1	338.078	1.3135	0.483281	2.71788	0.00657017	0.0566257	Oprl1
ENSMUSG00000042505	Sdhaf3	succinate dehydrogenase complex assembly factor 3	30.8033	1.31295	0.668216	1.96486	0.0494305	1	Sdhaf3
ENSMUSG00000025652	Tmem89	transmembrane protein 89	105.275	1.31252	0.562821	2.33203	0.0196992	0.104098	Tmem89
ENSMUSG00000010505	Myt1	myelin transcription factor 1	642.51	1.31206	0.584135	2.24615	0.0246942	0.118359	Myt1
ENSMUSG00000036923	Stox1	storkhead box 1	61.3364	1.31182	0.569221	2.30459	0.0211894	0.108997	Stox1
ENSMUSG00000022634	Yaf2	YY1 associated factor 2	25.7709	1.31149	0.740945	1.77002	0.0767235	1	Yaf2
ENSMUSG00000024165	Jpt2	Jupiter microtubule associated homolog 2	42.5964	1.31136	0.643172	2.0389	0.0414597	1	Jpt2
ENSMUSG00000025766	D3Ertd751e	DNA segment, Chr 3, ERATO Doi 751, expressed	281.097	1.31125	0.454015	2.88812	0.00387558	0.0436044	D3Ertd751e
ENSMUSG00000071424	Grid2	glutamate receptor, ionotropic, delta 2	44.4528	1.31112	0.574154	2.28356	0.0223973	1	Grid2
ENSMUSG00000024784	Gpha2	glycoprotein hormone alpha 2	5.21004	1.31091	1.43186	0.91553	0.359914	1	Gpha2
ENSMUSG00000032679	Cd59a	CD59a antigen	124.984	1.3101	0.526767	2.48705	0.0128807	0.0821744	Cd59a
ENSMUSG00000094025	Gm8879	predicted gene 8879	86.7352	1.31007	0.703555	1.86206	0.0625939	0.197851	Gm8879
ENSMUSG00000029307	Dmp1	dentin matrix protein 1	4.46719	1.30872	1.68186	0.778134	0.43649	1	Dmp1
ENSMUSG00000106445	Gm21190	predicted gene, 21190	1202.62	1.3084	0.614364	2.12969	0.0331973	0.138327	Gm21190
ENSMUSG00000002028	Kmt2a	lysine (K)-specific methyltransferase 2A	158.921	1.3076	0.432089	3.02622	0.00247629	0.0351791	Kmt2a
ENSMUSG00000044795	Cyb5d1	cytochrome b5 domain containing 1	323.666	1.30751	0.462745	2.82555	0.00471992	0.0477439	Cyb5d1
ENSMUSG00000060049	Or5an11	olfactory receptor family 5 subfamily AN member 11	3.65902	1.30721	1.84301	0.709277	0.478153	1	Olfr235
ENSMUSG00000061759	Armt1	acidic residue methyltransferase 1	1151.32	1.30708	0.39987	3.26876	0.0010802	0.0225654	Armt1
ENSMUSG00000038037	Socs1	suppressor of cytokine signaling 1	47.1134	1.30688	0.70538	1.85274	0.0639202	1	Socs1
ENSMUSG00000068245	Phf11d	PHD finger protein 11D	11.9363	1.30679	1.00683	1.29793	0.194312	1	Phf11d
ENSMUSG00000063415	Cyp26b1	cytochrome P450, family 26, subfamily b, polypeptide 1	49.524	1.30656	0.626965	2.08394	0.0371653	0.147606	Cyp26b1
ENSMUSG00000020168	Or14c43	olfactory receptor family 14 subfamily C member 43	1.87307	1.30626	2.49877	0.522762	0.60114	1	Olfr299
ENSMUSG00000027361	Gabpb1	GA repeat binding protein, beta 1	374.067	1.30559	0.42572	3.06677	0.00216386	0.0323067	Gabpb1
ENSMUSG00000029219	Slc10a4	solute carrier family 10 (sodium/bile acid cotransporter family), member 4	4.80244	1.30459	1.57982	0.825783	0.408927	1	Slc10a4
ENSMUSG00000030148	Clec4a2	C-type lectin domain family 4, member a2	141.213	1.3034	0.552205	2.36035	0.0182577	0.100022	Clec4a2
ENSMUSG00000047843	Bri3	brain protein I3	463.329	1.30318	0.438177	2.9741	0.00293848	0.0372135	Bri3
ENSMUSG00000058470	Gm8369	predicted gene 8369	77.8126	1.30286	0.536053	2.43046	0.0150796	0.0895759	Gm8369
ENSMUSG00000041930	Fam222a	family with sequence similarity 222, member A	105.631	1.30269	0.597479	2.18031	0.0292343	0.129926	Fam222a
ENSMUSG00000062175	Tgif2	TGFB-induced factor homeobox 2	53.8546	1.30261	0.549648	2.36991	0.0177926	0.0988618	Tgif2
ENSMUSG00000059639	Clec4a4	C-type lectin domain family 4, member a4	38.6301	1.30224	0.748706	1.73932	0.0819777	1	Clec4a4
ENSMUSG00000040269	Mrps28	mitochondrial ribosomal protein S28	83.5285	1.30211	0.575197	2.26377	0.0235884	0.115537	Mrps28
ENSMUSG00000086962	Gm12248	fatty acid hydroxylase domain containing 2	5.86855	1.30178	1.34062	0.97103	0.331533	1	Gm12248
ENSMUSG00000050777	Tmem37	transmembrane protein 37	46.3189	1.30129	0.797491	1.63173	0.102737	1	Tmem37
ENSMUSG00000015759	Cnih1	cornichon family AMPA receptor auxiliary protein 1	17.0768	1.30102	0.877173	1.4832	0.138021	1	Cnih1
ENSMUSG00000039372	Marchf4	membrane associated ring-CH-type finger 4	46.5912	1.30008	0.734861	1.76915	0.0768692	1	Marchf4
ENSMUSG00000030259	Rassf8	Ras association (RalGDS/AF-6) domain family (N-terminal) member 8	41.7776	1.29979	0.594791	2.18529	0.0288674	1	Rassf8
ENSMUSG00000096798	Gm6309	predicted gene 6309	944.581	1.29971	1.31809	0.986056	0.324106	0.526172	Gm6309
ENSMUSG00000026751	Nr5a1	nuclear receptor subfamily 5, group A, member 1	63.1481	1.29878	0.530765	2.447	0.0144049	0.0875303	Nr5a1
ENSMUSG00000030413	Pglyrp1	peptidoglycan recognition protein 1	5.6079	1.29877	1.39655	0.929986	0.352378	1	Pglyrp1
ENSMUSG00000028914	Casp9	caspase 9	103.882	1.29867	0.473481	2.7428	0.00609172	0.0542856	Casp9
ENSMUSG00000021003	Galc	galactosylceramidase	718.132	1.29843	0.372718	3.48367	0.000494583	0.0143273	Galc
ENSMUSG00000034472	Rasd2	RASD family, member 2	23.4386	1.29678	0.830974	1.56055	0.118629	1	Rasd2
ENSMUSG00000026273	Mterf4	mitochondrial transcription termination factor 4	268.615	1.29654	0.385627	3.36216	0.000773358	0.0182773	Mterf4
ENSMUSG00000106627	Gm21680	predicted gene, 21680	152.913	1.29647	0.603538	2.14812	0.0317042	0.134654	Gm21680
ENSMUSG00000037710	Cisd1	CDGSH iron sulfur domain 1	136.111	1.29551	0.462615	2.80041	0.00510385	0.049754	Cisd1
ENSMUSG00000022788	Fgd4	FYVE, RhoGEF and PH domain containing 4	169.919	1.29526	0.447173	2.89655	0.00377296	0.0433848	Fgd4
ENSMUSG00000006134	Crkl	v-crk avian sarcoma virus CT10 oncogene homolog-like	820.372	1.29511	0.408786	3.16819	0.00153393	0.0273626	Crkl
ENSMUSG00000028613	Lrp8	low density lipoprotein receptor-related protein 8, apolipoprotein e receptor	1418.4	1.29383	0.552999	2.33966	0.0193012	0.103434	Lrp8
ENSMUSG00000051969	Tlr11	toll-like receptor 11	4.37892	1.29368	1.57001	0.823993	0.409943	1	Tlr11
ENSMUSG00000043319	Cox8c	cytochrome c oxidase subunit 8C	1077.27	1.29242	0.38961	3.31721	0.000909221	0.0200557	Cox8c
ENSMUSG00000067698	Gm10220	predicted gene 10220	581.237	1.29203	0.539293	2.39579	0.0165845	0.0947143	Gm10220
ENSMUSG00000037720	Tmem33	transmembrane protein 33	266.504	1.29185	0.386678	3.34089	0.000835112	0.0191634	Tmem33
ENSMUSG00000029384	2010109A12Rik	RIKEN cDNA 2010109A12 gene	183.024	1.2915	0.421549	3.0637	0.0021862	0.0324648	2010109A12Rik
ENSMUSG00000100967	Gm29666	predicted gene 29666	61.2484	1.29115	0.594649	2.17128	0.0299098	0.131385	Gm29666
ENSMUSG00000037306	Man1c1	mannosidase, alpha, class 1C, member 1	21.8917	1.29113	0.80682	1.60027	0.109539	1	Man1c1
ENSMUSG00000041872	Il17f	interleukin 17F	5.82124	1.29098	1.29265	0.998707	0.317937	1	Il17f
ENSMUSG00000037965	Zc3h7a	zinc finger CCCH type containing 7 A	821.777	1.29042	0.43874	2.9412	0.00326947	0.0397343	Zc3h7a
ENSMUSG00000025816	Sec61a2	SEC61 translocon subunit alpha 2	899.932	1.2893	0.428194	3.01102	0.0026037	0.0354664	Sec61a2
ENSMUSG00000020803	Txndc17	thioredoxin domain containing 17	126.048	1.2892	0.56084	2.2987	0.0215222	0.109937	Txndc17
ENSMUSG00000096619	Eif1ad14	eukaryotic translation initiation factor 1A domain containing 14	3.77819	1.28911	1.59121	0.810141	0.417859	1	Gm2035
ENSMUSG00000020738	Sumo2	small ubiquitin-like modifier 2	112.823	1.28841	0.471773	2.73099	0.00631443	0.0554988	Sumo2
ENSMUSG00000020652	Cenpo	centromere protein O	262.568	1.2884	0.384486	3.35096	0.000805329	0.018859	Cenpo
ENSMUSG00000016024	Lbp	lipopolysaccharide binding protein	9.10904	1.28819	1.05686	1.21889	0.222888	1	Lbp
ENSMUSG00000017778	Cox7c	cytochrome c oxidase subunit 7C	201.044	1.28774	0.455667	2.82606	0.0047124	0.0477148	Cox7c
ENSMUSG00000036019	Tmtc2	transmembrane and tetratricopeptide repeat containing 2	491.687	1.28688	0.437058	2.94442	0.00323556	0.0394615	Tmtc2
ENSMUSG00000039047	Pigk	phosphatidylinositol glycan anchor biosynthesis, class K	597.693	1.28669	0.386553	3.32862	0.000872787	0.019589	Pigk
ENSMUSG00000091114	Gm3138	predicted gene 3138	45.0124	1.28645	0.702653	1.83085	0.0671233	1	Gm3138
ENSMUSG00000034575	Tent4a	terminal nucleotidyltransferase 4A	140.834	1.28618	0.430164	2.98998	0.00278991	0.0362689	Tent4a
ENSMUSG00000037375	Hhat	hedgehog acyltransferase	121.742	1.28613	0.535812	2.40033	0.0163803	0.0938529	Hhat
ENSMUSG00000096732	Gm8897	predicted gene 8897	47.7682	1.2861	0.797564	1.61253	0.106846	1	Gm8897
ENSMUSG00000028407	Smim27	small integral membrane protein 27	17.0705	1.28594	0.903299	1.42361	0.15456	1	Smim27
ENSMUSG00000026043	Col3a1	collagen, type III, alpha 1	41.1632	1.28556	0.653963	1.96579	0.0493226	1	Col3a1
ENSMUSG00000091756	Gm3095	predicted gene 3095	20.7333	1.28555	1.02902	1.24929	0.211561	1	Gm3095
ENSMUSG00000027207	Galk2	galactokinase 2	434.267	1.28549	0.457692	2.80862	0.00497536	0.0491641	Galk2
ENSMUSG00000008398	Elk3	ELK3, member of ETS oncogene family	24.0559	1.28289	0.813602	1.5768	0.114842	1	Elk3
ENSMUSG00000030337	Vamp1	vesicle-associated membrane protein 1	301.544	1.28249	0.554115	2.31448	0.0206416	0.107166	Vamp1
ENSMUSG00000043602	Zfp3	zinc finger protein 3	72.731	1.28221	0.566515	2.26333	0.0236152	0.115537	Zfp3
ENSMUSG00000027479	Mapre1	microtubule-associated protein, RP/EB family, member 1	310.377	1.28209	0.378679	3.38569	0.000709987	0.0175731	Mapre1
ENSMUSG00000024953	Prdx5	peroxiredoxin 5	479.16	1.28196	0.365901	3.50358	0.000459053	0.0139718	Prdx5
ENSMUSG00000024109	Nrxn1	neurexin I	172.449	1.28183	0.415728	3.08334	0.00204694	0.0313503	Nrxn1
ENSMUSG00000094601	Gm5926	predicted gene 5926	5.19829	1.28128	1.44978	0.883773	0.376819	1	Gm5926
ENSMUSG00000106824	Potefam3d	POTE ankyrin domain family member 3D	364.078	1.28018	0.599469	2.13552	0.0327186	0.137201	Gm7697
ENSMUSG00000038550	Ciart	circadian associated repressor of transcription	92.2968	1.28001	0.494718	2.58735	0.00967167	0.0695669	Ciart
ENSMUSG00000094651	Gal3st2	galactose-3-O-sulfotransferase 2	5.22172	1.27976	1.41845	0.902223	0.366938	1	Gal3st2
ENSMUSG00000058643	Speer4f1	spermatogenesis associated glutamate (E)-rich protein 4F1	909.434	1.27957	1.20894	1.05843	0.28986	0.492642	Speer4f1
ENSMUSG00000059208	Hnrnpm	heterogeneous nuclear ribonucleoprotein M	896.566	1.27932	0.367914	3.47724	0.000506613	0.0145964	Hnrnpm
ENSMUSG00000023826	Prkn	parkin RBR E3 ubiquitin protein ligase	335.458	1.27919	0.411381	3.10951	0.001874	0.0300896	Prkn
ENSMUSG00000023571	C1qtnf12	C1q and tumor necrosis factor related 12	19.1401	1.2788	0.856817	1.4925	0.135568	1	C1qtnf12
ENSMUSG00000036172	Cd200r3	CD200 receptor 3	50.8413	1.27864	0.6285	2.03442	0.0419089	0.156879	Cd200r3
ENSMUSG00000078878	Gm14305	predicted gene 14305	6.08615	1.27795	1.30743	0.977451	0.328346	1	Gm14305
ENSMUSG00000028098	Rnf115	ring finger protein 115	199.674	1.27736	0.451328	2.83022	0.00465162	0.0476018	Rnf115
ENSMUSG00000101904	Gm29427	predicted gene 29427	26.3531	1.27562	0.752413	1.69537	0.0900051	1	Gm29427
ENSMUSG00000073208	Speer4c	spermatogenesis associated glutamate (E)-rich protein 4C	1134.03	1.27517	0.608445	2.09579	0.0361006	0.145039	Speer4c
ENSMUSG00000096472	Cdkn2d	cyclin dependent kinase inhibitor 2D	297.469	1.27449	0.428191	2.97644	0.00291615	0.0371104	Cdkn2d
ENSMUSG00000048429	Timm29	translocase of inner mitochondrial membrane 29	179.68	1.27441	0.423778	3.00726	0.00263616	0.0357024	Timm29
ENSMUSG00000031066	Usp11	ubiquitin specific peptidase 11	115.001	1.27437	0.478919	2.66093	0.0077925	0.0624646	Usp11
ENSMUSG00000025893	Kbtbd3	kelch repeat and BTB (POZ) domain containing 3	119.546	1.27426	0.50996	2.49875	0.0124633	0.0805015	Kbtbd3
ENSMUSG00000078593	P3r3urf	Pik3r3 upstream reading frame	5.70607	1.27316	1.67992	0.757868	0.44853	1	1700042G07Rik
ENSMUSG00000001943	Vsig2	V-set and immunoglobulin domain containing 2	7.31739	1.27314	1.24065	1.02619	0.304802	1	Vsig2
ENSMUSG00000067813	Xkr9	X-linked Kx blood group related 9	7.24809	1.27283	1.36627	0.931609	0.351539	1	Xkr9
ENSMUSG00000030587	2200002D01Rik	RIKEN cDNA 2200002D01 gene	10.7694	1.27282	1.04374	1.21948	0.222662	1	2200002D01Rik
ENSMUSG00000094928	1700122O11Rik	RIKEN cDNA 1700122O11 gene	187.269	1.27271	0.480276	2.64997	0.00805	0.0634657	1700122O11Rik
ENSMUSG00000038203	Hoxa13	homeobox A13	3.19009	1.27251	1.82777	0.69621	0.486297	1	Hoxa13
ENSMUSG00000026819	Slc25a25	solute carrier family 25 (mitochondrial carrier, phosphate carrier), member 25	1511.74	1.27143	0.394599	3.22209	0.00127259	0.0247012	Slc25a25
ENSMUSG00000029999	Tgfa	transforming growth factor alpha	138.681	1.27137	0.434803	2.92402	0.00345546	0.0412604	Tgfa
ENSMUSG00000050908	Tvp23a	trans-golgi network vesicle protein 23A	5.62271	1.27073	1.31481	0.966476	0.333806	1	Tvp23a
ENSMUSG00000044043	Pcdhb14	protocadherin beta 14	25.7873	1.27063	0.700852	1.81298	0.0698347	1	Pcdhb14
ENSMUSG00000032898	Fbxo21	F-box protein 21	476.281	1.27062	0.530433	2.39544	0.0166003	0.0947521	Fbxo21
ENSMUSG00000038975	Rabggtb	Rab geranylgeranyl transferase, b subunit	245.394	1.27031	0.545224	2.32989	0.0198118	0.104515	Rabggtb
ENSMUSG00000094819	Or13a20	olfactory receptor family 13 subfamily A member 20	5.29663	1.26979	1.39012	0.913436	0.361013	1	Olfr53
ENSMUSG00000091476	Catspere2	cation channel sperm associated auxiliary subunit epsilon 2	919.851	1.26974	0.408048	3.11174	0.00185988	0.0300896	Catspere2
ENSMUSG00000059820	Nkapd1	NKAP domain containing 1	409.272	1.26918	0.409818	3.09693	0.00195537	0.0307611	Nkapd1
ENSMUSG00000063529	Stmnd1	stathmin domain containing 1	2.58841	1.26876	2.06183	0.615355	0.53832	1	Stmnd1
ENSMUSG00000017188	Coa3	cytochrome C oxidase assembly factor 3	81.5249	1.26841	0.560585	2.26266	0.0236566	0.1156	Coa3
ENSMUSG00000038332	Sesn1	sestrin 1	178.377	1.26829	0.417509	3.03776	0.00238347	0.0341193	Sesn1
ENSMUSG00000034708	Grn	granulin	11.8884	1.26798	1.10432	1.14821	0.250884	1	Grn
ENSMUSG00000020107	Anapc16	anaphase promoting complex subunit 16	390.158	1.26741	0.433154	2.926	0.0034335	0.0410938	Anapc16
ENSMUSG00000027589	Pcmtd2	protein-L-isoaspartate (D-aspartate) O-methyltransferase domain containing 2	419.114	1.26726	0.423992	2.98888	0.00280003	0.0363355	Pcmtd2
ENSMUSG00000072780	Vmn2r24	vomeronasal 2, receptor 24	15.2741	1.26707	0.861099	1.47145	0.141168	1	Vmn2r24
ENSMUSG00000044034	Npb	neuropeptide B	37.1457	1.26684	0.695448	1.82162	0.0685123	1	Npb
ENSMUSG00000002910	Arrdc2	arrestin domain containing 2	43.401	1.26649	0.59331	2.13462	0.0327917	1	Arrdc2
ENSMUSG00000090083	Rnf8	ring finger protein 8	139.809	1.26635	0.517414	2.44746	0.0143866	0.0875198	Rnf8
ENSMUSG00000039956	Mrap	melanocortin 2 receptor accessory protein	3.51804	1.26601	1.64661	0.768855	0.441979	1	Mrap
ENSMUSG00000022365	Derl1	Der1-like domain family, member 1	457.998	1.26489	0.377753	3.34846	0.000812631	0.0188647	Derl1
ENSMUSG00000035923	Myf6	myogenic factor 6	21.237	1.26477	0.822933	1.53691	0.124316	1	Myf6
ENSMUSG00000066640	Fbxl18	F-box and leucine-rich repeat protein 18	142.169	1.26458	0.461686	2.73904	0.00616187	0.0547206	Fbxl18
ENSMUSG00000030826	Bcat2	branched chain aminotransferase 2, mitochondrial	60.2344	1.26451	0.526919	2.39982	0.0164029	0.0938529	Bcat2
ENSMUSG00000073267	Gm1993	predicted gene 1993	11.7791	1.26436	1.04853	1.20585	0.227876	1	Gm1993
ENSMUSG00000020134	Peli1	pellino 1	461.062	1.26433	0.473383	2.67084	0.00756622	0.061495	Peli1
ENSMUSG00000026380	Tfcp2l1	transcription factor CP2-like 1	106.97	1.26416	0.536469	2.35645	0.0184506	0.100606	Tfcp2l1
ENSMUSG00000020638	Cmpk2	cytidine monophosphate (UMP-CMP) kinase 2, mitochondrial	301.703	1.26359	0.404407	3.12456	0.00178073	0.0292201	Cmpk2
ENSMUSG00000018923	Med11	mediator complex subunit 11	30.9138	1.26325	0.746528	1.69216	0.0906148	1	Med11
ENSMUSG00000052656	Rnf103	ring finger protein 103	134.407	1.26292	0.441949	2.85763	0.00426824	0.0458903	Rnf103
ENSMUSG00000024222	Fkbp5	FK506 binding protein 5	194.736	1.26286	0.440228	2.86865	0.0041223	0.04494	Fkbp5
ENSMUSG00000057561	Eif1a	eukaryotic translation initiation factor 1A	1530.45	1.26258	0.419274	3.01134	0.00260097	0.0354664	Eif1a
ENSMUSG00000090512	Gm3424	predicted gene 3424	12.0496	1.26183	1.21266	1.04055	0.298085	1	Gm3424
ENSMUSG00000074867	Zfp808	zinc finger protein 808	33.2701	1.26172	0.718793	1.75533	0.0792025	1	Zfp808
ENSMUSG00000061143	Maml3	mastermind like transcriptional coactivator 3	167.375	1.26164	0.422992	2.98266	0.00285758	0.0365464	Maml3
ENSMUSG00000037808	Fam76b	family with sequence similarity 76, member B	509.148	1.26127	0.483519	2.60853	0.00909326	0.0670635	Fam76b
ENSMUSG00000029720	Gm20605	predicted gene 20605	9.03961	1.26091	1.12722	1.11859	0.263313	1	Gm20605
ENSMUSG00000091205	Vmn2r71	vomeronasal 2, receptor 71	37.6778	1.26007	0.752653	1.67417	0.094097	1	Vmn2r71
ENSMUSG00000049960	Mrps16	mitochondrial ribosomal protein S16	28.2592	1.25903	0.684565	1.83916	0.0658909	1	Mrps16
ENSMUSG00000033730	Egr3	early growth response 3	432.856	1.2589	0.596683	2.10983	0.0348731	0.142167	Egr3
ENSMUSG00000102758	Naaladl2	N-acetylated alpha-linked acidic dipeptidase-like 2	124.781	1.25879	0.487018	2.58468	0.00974686	0.0698865	Naaladl2
ENSMUSG00000041362	Shtn1	shootin 1	174.627	1.25788	0.463051	2.7165	0.00659753	0.0566757	Shtn1
ENSMUSG00000026600	Soat1	sterol O-acyltransferase 1	412.925	1.25778	0.366423	3.4326	0.00059782	0.016179	Soat1
ENSMUSG00000080717	B230307C23Rik	RIKEN cDNA B230307C23 gene	18.3642	1.25773	0.887389	1.41733	0.156385	1	B230307C23Rik
ENSMUSG00000073680	Tmem88b	transmembrane protein 88B	34.6265	1.25713	0.669784	1.87691	0.06053	1	Tmem88b
ENSMUSG00000042705	Commd10	COMM domain containing 10	66.3472	1.25706	0.509042	2.46946	0.0135318	0.0846083	Commd10
ENSMUSG00000049797	Or51a10	olfactory receptor family 51 subfamily A member 10	18.2217	1.25642	0.840108	1.49554	0.134773	1	Olfr642
ENSMUSG00000101396	Gm28510	predicted gene 28510	62.7647	1.25626	0.604682	2.07756	0.0377503	0.148846	Gm28510
ENSMUSG00000062006	Rpl34	ribosomal protein L34	280.05	1.25583	0.393059	3.19501	0.00139826	0.0260289	Rpl34
ENSMUSG00000066278	Vps37b	vacuolar protein sorting 37B	439.044	1.25487	0.530716	2.36449	0.018055	0.0994213	Vps37b
ENSMUSG00000095276	Gfy	golgi-associated olfactory signaling regulator	30.057	1.25448	0.866663	1.44748	0.147762	1	Gfy
ENSMUSG00000046908	Ltb4r1	leukotriene B4 receptor 1	6.35277	1.25433	1.24262	1.00942	0.312773	1	Ltb4r1
ENSMUSG00000022949	Clic6	chloride intracellular channel 6	11.7022	1.25421	1.01022	1.24152	0.214413	1	Clic6
ENSMUSG00000027341	Tmem230	transmembrane protein 230	393.334	1.25414	0.376612	3.33004	0.00086832	0.0195315	Tmem230
ENSMUSG00000033565	Rbfox2	RNA binding protein, fox-1 homolog (C. elegans) 2	176.76	1.25399	0.444463	2.82136	0.00478208	0.0480881	Rbfox2
ENSMUSG00000055926	Gm14137	predicted gene 14137	63.8284	1.2535	0.616236	2.03413	0.0419385	0.156879	Gm14137
ENSMUSG00000024011	Pi16	peptidase inhibitor 16	90.2789	1.25333	0.553142	2.26583	0.0234616	0.115215	Pi16
ENSMUSG00000039210	Gpatch2	G patch domain containing 2	1973.45	1.253	0.338197	3.70494	0.000211441	0.00840599	Gpatch2
ENSMUSG00000036106	Prr5	proline rich 5 (renal)	33.5724	1.25283	0.692833	1.80827	0.0705653	1	Prr5
ENSMUSG00000051355	Commd1	COMM domain containing 1	173.192	1.25275	0.429453	2.91709	0.00353316	0.0417027	Commd1
ENSMUSG00000042903	Foxo4	forkhead box O4	54.0666	1.25209	0.572317	2.18776	0.0286873	0.128548	Foxo4
ENSMUSG00000029563	Foxp2	forkhead box P2	103.221	1.25178	0.502148	2.49286	0.0126719	0.0814955	Foxp2
ENSMUSG00000022894	Adamts5	a disintegrin-like and metallopeptidase (reprolysin type) with thrombospondin type 1 motif, 5 (aggrecanase-2)	49.8183	1.25176	0.556579	2.24903	0.0245109	0.117958	Adamts5
ENSMUSG00000046562	Unc119b	unc-119 lipid binding chaperone B	238.108	1.25141	0.450562	2.77744	0.00547889	0.0517215	Unc119b
ENSMUSG00000035764	Fbxo45	F-box protein 45	284.342	1.25135	0.399195	3.13469	0.00172036	0.0289141	Fbxo45
ENSMUSG00000026799	Med27	mediator complex subunit 27	148.648	1.25083	0.422596	2.95987	0.0030777	0.0380384	Med27
ENSMUSG00000104752	Gm5565	predicted gene 5565	463.882	1.24975	1.53471	0.814321	0.415461	0.607381	Gm5565
ENSMUSG00000009070	Rsph14	radial spoke head homolog 14 (Chlamydomonas)	191.049	1.24933	0.459108	2.72121	0.00650431	0.0564901	Rsph14
ENSMUSG00000022174	Dad1	defender against cell death 1	1089.8	1.24889	0.381229	3.27595	0.00105307	0.0223955	Dad1
ENSMUSG00000041836	Ptpre	protein tyrosine phosphatase receptor type E	57.1239	1.2488	0.554157	2.25351	0.024227	0.117345	Ptpre
ENSMUSG00000090353	Gm17555	NA	2.74896	1.24758	2.02548	0.615942	0.537932	1	Gm17555
ENSMUSG00000032757	Bet1	Bet1 golgi vesicular membrane trafficking protein	257.423	1.24736	0.454569	2.74406	0.00606849	0.0542199	Bet1
ENSMUSG00000090487	Gm2888	predicted gene 2888	94.5673	1.2466	0.55896	2.23021	0.0257338	0.120526	Gm2888
ENSMUSG00000068686	Cd59b	CD59b antigen	89.687	1.24659	0.569261	2.18983	0.0285363	0.128207	Cd59b
ENSMUSG00000028293	Slc35a1	solute carrier family 35 (CMP-sialic acid transporter), member 1	55.3614	1.24617	0.604904	2.0601	0.0393887	0.15158	Slc35a1
ENSMUSG00000104824	Gm21663	predicted gene, 21663	298.885	1.24576	0.565281	2.2038	0.0275385	0.125483	Gm21663
ENSMUSG00000033356	Pus7l	pseudouridylate synthase 7-like	219.824	1.24558	0.529317	2.35319	0.0186133	0.101121	Pus7l
ENSMUSG00000032726	Bmp8a	bone morphogenetic protein 8a	17.1374	1.24528	0.837146	1.48753	0.136876	1	Bmp8a
ENSMUSG00000044165	Bcl2l15	BCLl2-like 15	13.7361	1.24514	1.00869	1.23442	0.217046	1	Bcl2l15
ENSMUSG00000074733	Zfp950	zinc finger protein 950	76.7103	1.24488	0.665285	1.87119	0.0613185	0.195177	Zfp950
ENSMUSG00000024896	Minpp1	multiple inositol polyphosphate histidine phosphatase 1	150.324	1.24474	0.599087	2.07774	0.0377336	0.148846	Minpp1
ENSMUSG00000051591	Or2ag15	olfactory receptor family 2 subfamily AG member 15	16.8983	1.24457	0.962754	1.29272	0.19611	1	Olfr697
ENSMUSG00000031843	Mphosph6	M phase phosphoprotein 6	79.3544	1.24446	0.634894	1.96011	0.0499824	0.172732	Mphosph6
ENSMUSG00000048047	Zbtb33	zinc finger and BTB domain containing 33	9.40646	1.244	1.05426	1.17997	0.238012	1	Zbtb33
ENSMUSG00000099762	Gm21149	predicted gene, 21149	1516.63	1.24376	0.608333	2.04455	0.0408995	0.154742	Gm21149
ENSMUSG00000021495	Fam193b	family with sequence similarity 193, member B	148.158	1.24374	0.500782	2.48358	0.0130067	0.0827415	Fam193b
ENSMUSG00000021589	Rhobtb3	Rho-related BTB domain containing 3	351.706	1.24353	0.382968	3.24708	0.00116597	0.0236901	Rhobtb3
ENSMUSG00000062624	Cyp2c67	cytochrome P450, family 2, subfamily c, polypeptide 67	3.74755	1.24343	1.66961	0.744745	0.456426	1	Cyp2c67
ENSMUSG00000072100	Cldn34b1	claudin 34B1	54.3262	1.24262	0.61348	2.02552	0.0428138	0.15842	Cldn34b1
ENSMUSG00000038240	Pdss2	prenyl (solanesyl) diphosphate synthase, subunit 2	68.5884	1.24252	0.546523	2.2735	0.0229958	0.113781	Pdss2
ENSMUSG00000008384	Sertad1	SERTA domain containing 1	101.772	1.24219	0.537555	2.31081	0.0208433	0.107757	Sertad1
ENSMUSG00000074088	Snrnp40	small nuclear ribonucleoprotein 40 (U5)	240.55	1.24099	0.463172	2.67933	0.00737702	0.0606299	Snrnp40
ENSMUSG00000046354	Defb14	defensin beta 14	42.0995	1.24007	0.809645	1.53163	0.125615	1	Defb14
ENSMUSG00000029267	Mtf2	metal response element binding transcription factor 2	711.515	1.23993	0.384719	3.22295	0.00126877	0.0247012	Mtf2
ENSMUSG00000035711	Dok3	docking protein 3	14.4553	1.23907	0.908102	1.36446	0.172422	1	Dok3
ENSMUSG00000029326	Enoph1	enolase-phosphatase 1	141.39	1.23882	0.429246	2.88604	0.00390126	0.0436371	Enoph1
ENSMUSG00000068231	Vmn1r43	vomeronasal 1 receptor 43	128.703	1.23854	0.538994	2.29788	0.0215686	0.110064	Vmn1r43
ENSMUSG00000021514	Zfp369	zinc finger protein 369	83.7622	1.23849	0.485872	2.549	0.0108032	0.0741689	Zfp369
ENSMUSG00000091718	Gm16506	predicted gene 16506	94.8635	1.23835	0.683262	1.81241	0.0699222	0.210016	Gm16506
ENSMUSG00000000301	Pemt	phosphatidylethanolamine N-methyltransferase	56.3789	1.23829	0.559487	2.21326	0.0268795	0.123439	Pemt
ENSMUSG00000090594	Gm3327	predicted gene 3327	190.57	1.23796	0.551499	2.24472	0.0247859	0.118577	Gm3327
ENSMUSG00000020257	Wdr82	WD repeat domain containing 82	473.509	1.23752	0.387929	3.19006	0.00142244	0.0263148	Wdr82
ENSMUSG00000093661	Eif4e3	eukaryotic translation initiation factor 4E member 3	15.6215	1.23741	0.881535	1.40369	0.16041	1	Eif4e3
ENSMUSG00000025730	Rab40c	Rab40C, member RAS oncogene family	73.7966	1.23733	0.518037	2.3885	0.0169173	0.0960801	Rab40c
ENSMUSG00000049823	Zbtb12	zinc finger and BTB domain containing 12	10.5237	1.23727	1.007	1.22868	0.219193	1	Zbtb12
ENSMUSG00000031950	Gabarapl2	gamma-aminobutyric acid (GABA) A receptor-associated protein-like 2	215.378	1.23638	0.520222	2.37663	0.0174715	0.0979262	Gabarapl2
ENSMUSG00000091700	Gm7876	predicted gene 7876	3.19534	1.23579	1.94811	0.634355	0.525849	1	Gm7876
ENSMUSG00000046096	Mosmo	modulator of smoothened	101.646	1.23553	0.493121	2.50553	0.0122269	0.079677	Mosmo
ENSMUSG00000004263	Atn1	atrophin 1	15.0094	1.23441	0.980925	1.25841	0.208243	1	Atn1
ENSMUSG00000020801	Med31	mediator complex subunit 31	454.564	1.23377	0.58919	2.09402	0.0362586	0.145332	Med31
ENSMUSG00000102976	Zc3h11a	zinc finger CCCH type containing 11A	54.2746	1.23364	0.557573	2.21252	0.0269308	0.123592	Zc3h11a
ENSMUSG00000099861	Gm29049	predicted gene 29049	20.1426	1.23328	1.06176	1.16155	0.245418	1	Gm29049
ENSMUSG00000071489	Ptgdr	prostaglandin D receptor	21.9424	1.23284	0.836237	1.47428	0.140408	1	Ptgdr
ENSMUSG00000051890	Klhdc1	kelch domain containing 1	337.74	1.23271	0.402344	3.06382	0.00218533	0.0324648	Klhdc1
ENSMUSG00000047635	Mtrfr	mitochondrial translation release factor in rescue	152.518	1.23215	0.687575	1.79202	0.0731294	0.215977	2810006K23Rik
ENSMUSG00000025630	Hprt	hypoxanthine guanine phosphoribosyl transferase	5.30333	1.23172	1.41026	0.8734	0.382445	1	Hprt
ENSMUSG00000022500	Litaf	LPS-induced TN factor	42.3845	1.23155	0.804549	1.53073	0.125835	1	Litaf
ENSMUSG00000039007	Cpq	carboxypeptidase Q	75.4666	1.23106	0.491112	2.50668	0.0121871	0.0795692	Cpq
ENSMUSG00000030790	Adm	adrenomedullin	2.11492	1.22959	2.22791	0.551902	0.581016	1	Adm
ENSMUSG00000032258	Lca5	Leber congenital amaurosis 5 (human)	1693.75	1.22944	0.472899	2.59979	0.00932807	0.0682186	Lca5
ENSMUSG00000091183	Gm5141	predicted gene 5141	17.6511	1.22932	0.867673	1.4168	0.156541	1	Gm5141
ENSMUSG00000020271	Fbxw11	F-box and WD-40 domain protein 11	306.309	1.22908	0.443085	2.7739	0.0055388	0.0521207	Fbxw11
ENSMUSG00000042298	Ttc19	tetratricopeptide repeat domain 19	72.0441	1.22884	0.494811	2.48345	0.0130118	0.0827415	Ttc19
ENSMUSG00000051671	Coa6	cytochrome c oxidase assembly factor 6	26.7658	1.22878	0.729428	1.68458	0.0920693	1	Coa6
ENSMUSG00000018868	Pnpla5	patatin-like phospholipase domain containing 5	4.31044	1.22843	1.60458	0.765575	0.443929	1	Pnpla5
ENSMUSG00000099974	Bcl2a1d	B cell leukemia/lymphoma 2 related protein A1d	3.90189	1.22825	1.57192	0.78137	0.434585	1	Bcl2a1d
ENSMUSG00000031990	Jam3	junction adhesion molecule 3	472.917	1.22816	0.397449	3.0901	0.00200089	0.0311655	Jam3
ENSMUSG00000030557	Mef2a	myocyte enhancer factor 2A	493.202	1.22811	0.381249	3.22127	0.00127623	0.0247012	Mef2a
ENSMUSG00000037660	Gdf7	growth differentiation factor 7	2.16222	1.22716	2.10008	0.584342	0.55899	1	Gdf7
ENSMUSG00000070705	Eid2b	EP300 interacting inhibitor of differentiation 2B	58.5724	1.2268	0.566334	2.16621	0.0302949	0.131891	Eid2b
ENSMUSG00000044923	Or5m5	olfactory receptor family 5 subfamily M member 5	5.95332	1.22651	1.31397	0.933434	0.350596	1	Olfr1030
ENSMUSG00000054770	Kctd18	potassium channel tetramerisation domain containing 18	247.634	1.2264	0.413715	2.96435	0.00303319	0.0378484	Kctd18
ENSMUSG00000002808	Epdr1	ependymin related protein 1 (zebrafish)	4.84552	1.22631	1.39903	0.876543	0.380735	1	Epdr1
ENSMUSG00000075425	Gm13547	predicted gene 13547	195.356	1.22601	0.525213	2.33431	0.0195798	0.104003	Gm13547
ENSMUSG00000027404	Snrpb	small nuclear ribonucleoprotein B	94.6299	1.2258	0.507976	2.41311	0.0158171	0.0923958	Snrpb
ENSMUSG00000035528	Npffr2	neuropeptide FF receptor 2	3.87316	1.22519	1.64715	0.743822	0.456984	1	Npffr2
ENSMUSG00000048281	Dleu7	deleted in lymphocytic leukemia, 7	2.88929	1.22511	1.96977	0.621956	0.533971	1	Dleu7
ENSMUSG00000073792	Alg6	asparagine-linked glycosylation 6 (alpha-1,3,-glucosyltransferase)	51.4887	1.22489	0.684259	1.79009	0.0734393	0.216402	Alg6
ENSMUSG00000039296	Spdye4a	speedy/RINGO cell cycle regulator family, member E4A	491.575	1.22452	0.557778	2.19536	0.028138	0.127141	Spdye4a
ENSMUSG00000090733	Rps27	ribosomal protein S27	211.738	1.22374	0.419944	2.91404	0.0035678	0.0418707	Rps27
ENSMUSG00000100240	Gm20820	predicted gene, 20820	8.87745	1.22361	1.33825	0.914332	0.360543	1	Gm20820
ENSMUSG00000057858	Fam204a	family with sequence similarity 204, member A	312.283	1.22348	0.410814	2.97818	0.00289964	0.0369461	Fam204a
ENSMUSG00000096330	Gm21976	predicted gene 21976	8.01662	1.22262	1.15935	1.05457	0.29162	1	Gm21976
ENSMUSG00000035694	Caps2	calcyphosphine 2	730.173	1.22234	0.504778	2.42154	0.0154548	0.0910508	Caps2
ENSMUSG00000055067	Smyd3	SET and MYND domain containing 3	51.6676	1.22223	0.570833	2.14113	0.0322635	0.136016	Smyd3
ENSMUSG00000029673	Auts2	autism susceptibility candidate 2	145.622	1.22177	0.541488	2.25631	0.0240511	0.117027	Auts2
ENSMUSG00000027777	Schip1	schwannomin interacting protein 1	12.4377	1.22064	1.03811	1.17583	0.239664	1	Schip1
ENSMUSG00000027715	Ccna2	cyclin A2	61.5869	1.2206	0.56058	2.17739	0.0294512	0.130264	Ccna2
ENSMUSG00000063821	Dusp29	dual specificity phosphatase 29	52.5201	1.2194	0.580004	2.10241	0.0355175	0.143539	Dupd1
ENSMUSG00000024976	Shoc2	Shoc2, leucine rich repeat scaffold protein	323.734	1.21933	0.3764	3.23946	0.00119756	0.0240355	Shoc2
ENSMUSG00000050029	Rap2c	RAP2C, member of RAS oncogene family	12.2985	1.2193	1.03879	1.17378	0.240485	1	Rap2c
ENSMUSG00000053334	Ficd	FIC domain containing	76.4657	1.21905	0.561924	2.16941	0.0300513	0.131556	Ficd
ENSMUSG00000096223	Gm21874	predicted gene, 21874	3.03625	1.21891	1.76525	0.690503	0.489878	1	Gm21874
ENSMUSG00000049764	Zfp280b	zinc finger protein 280B	91.9325	1.21885	0.539746	2.25818	0.0239342	0.116693	Zfp280b
ENSMUSG00000037190	Cyb561d2	cytochrome b-561 domain containing 2	67.2466	1.21842	0.546422	2.22982	0.0257594	0.120591	Cyb561d2
ENSMUSG00000029522	Pla2g1b	phospholipase A2, group IB, pancreas	3.04912	1.21806	1.783	0.683151	0.494511	1	Pla2g1b
ENSMUSG00000052833	Sae1	SUMO1 activating enzyme subunit 1	694.691	1.21788	0.408155	2.98387	0.00284628	0.0365464	Sae1
ENSMUSG00000010554	Mettl16	methyltransferase 16, N6-methyladenosine	347.063	1.21762	0.408679	2.97941	0.002888	0.0368435	Mettl16
ENSMUSG00000024084	Qpct	glutaminyl-peptide cyclotransferase (glutaminyl cyclase)	9.66094	1.21726	1.04843	1.16104	0.245627	1	Qpct
ENSMUSG00000043648	Pld6	phospholipase D family, member 6	301.241	1.21708	0.391315	3.11024	0.00186934	0.0300896	Pld6
ENSMUSG00000017831	Rab5a	RAB5A, member RAS oncogene family	298.662	1.21688	0.511158	2.38063	0.0172832	0.0974568	Rab5a
ENSMUSG00000026426	Arl8a	ADP-ribosylation factor-like 8A	13.066	1.21641	0.90669	1.3416	0.179726	1	Arl8a
ENSMUSG00000002732	Fkbp7	FK506 binding protein 7	1074.95	1.21599	1.16484	1.04391	0.296525	0.499783	Fkbp7
ENSMUSG00000062198	2700097O09Rik	RIKEN cDNA 2700097O09 gene	142.493	1.21522	0.572714	2.12186	0.0338497	0.139605	2700097O09Rik
ENSMUSG00000032652	Crebl2	cAMP responsive element binding protein-like 2	112.435	1.21513	0.485107	2.50487	0.0122496	0.0797235	Crebl2
ENSMUSG00000068154	Insm1	insulinoma-associated 1	14.9067	1.21502	0.883195	1.37571	0.168912	1	Insm1
ENSMUSG00000029231	Pdgfra	platelet derived growth factor receptor, alpha polypeptide	88.9099	1.21436	0.520479	2.33316	0.01964	0.104003	Pdgfra
ENSMUSG00000044328	Trp53i13	transformation related protein 53 inducible protein 13	55.0444	1.21406	0.552062	2.19915	0.0278675	0.12631	Trp53i13
ENSMUSG00000026311	Asb1	ankyrin repeat and SOCS box-containing 1	1875.95	1.21266	0.38118	3.18133	0.001466	0.0268035	Asb1
ENSMUSG00000024136	Dnase1l2	deoxyribonuclease 1-like 2	15.3636	1.21223	0.922409	1.3142	0.188779	1	Dnase1l2
ENSMUSG00000090115	Usp49	ubiquitin specific peptidase 49	116.093	1.21204	0.492564	2.46068	0.0138673	0.085996	Usp49
ENSMUSG00000008450	Nutf2	nuclear transport factor 2	24.1437	1.21182	0.749249	1.61737	0.105798	1	Nutf2
ENSMUSG00000041126	H2az2	H2A.Z histone variant 2	111.807	1.2115	0.467016	2.59413	0.00948318	0.0688874	H2az2
ENSMUSG00000052214	Opa3	optic atrophy 3	110.638	1.2114	0.454962	2.66264	0.00775313	0.0623227	Opa3
ENSMUSG00000070544	Top1	topoisomerase (DNA) I	977.559	1.21115	0.375924	3.22179	0.00127393	0.0247012	Top1
ENSMUSG00000021965	Ska3	spindle and kinetochore associated complex subunit 3	163.222	1.21085	0.462565	2.61769	0.00885281	0.0663847	Ska3
ENSMUSG00000047161	Chst9	carbohydrate (N-acetylgalactosamine 4-0) sulfotransferase 9	2.14178	1.21074	2.11619	0.572134	0.567231	1	Chst9
ENSMUSG00000006311	Etv2	ets variant 2	144.945	1.20976	0.54091	2.23653	0.0253169	0.119663	Etv2
ENSMUSG00000038188	Scarf1	scavenger receptor class F, member 1	6.82829	1.2091	1.22158	0.989783	0.32228	1	Scarf1
ENSMUSG00000038827	Abitram	actin binding transcription modulator	600.923	1.20716	0.368645	3.2746	0.00105813	0.0223955	Abitram
ENSMUSG00000073965	Or51f2	olfactory receptor family 51 subfamily F member 2	4.78307	1.20568	1.52168	0.792333	0.428167	1	Olfr568
ENSMUSG00000048732	Klhl11	kelch-like 11	1142.66	1.20489	0.380918	3.16311	0.00156093	0.0275567	Klhl11
ENSMUSG00000020794	Ube2g1	ubiquitin-conjugating enzyme E2G 1	105.515	1.20473	0.533503	2.25814	0.0239369	0.116693	Ube2g1
ENSMUSG00000069355	Gm5152	predicted gene 5152	785.744	1.20432	1.21908	0.987896	0.323204	0.525289	Gm5152
ENSMUSG00000024829	Mrpl21	mitochondrial ribosomal protein L21	46.1072	1.20269	0.629688	1.90999	0.0561351	1	Mrpl21
ENSMUSG00000029127	Zbtb49	zinc finger and BTB domain containing 49	276.438	1.20241	0.444928	2.70248	0.00688246	0.0580061	Zbtb49
ENSMUSG00000039983	Ccdc32	coiled-coil domain containing 32	179.365	1.20211	0.559428	2.14882	0.031649	0.134571	Ccdc32
ENSMUSG00000038393	Txnip	thioredoxin interacting protein	391.389	1.20191	0.390722	3.07611	0.00209717	0.031754	Txnip
ENSMUSG00000037625	Cldn11	claudin 11	10.4063	1.19987	1.02297	1.17293	0.240824	1	Cldn11
ENSMUSG00000020718	Polg2	polymerase (DNA directed), gamma 2, accessory subunit	39.7668	1.19914	0.686839	1.74588	0.0808316	1	Polg2
ENSMUSG00000043262	Uevld	UEV and lactate/malate dehyrogenase domains	105.355	1.19876	0.499205	2.40134	0.0163351	0.0938529	Uevld
ENSMUSG00000028885	Smpdl3b	sphingomyelin phosphodiesterase, acid-like 3B	4.02913	1.19851	1.5281	0.784314	0.432856	1	Smpdl3b
ENSMUSG00000051989	Smim11	small integral membrane protein 11	12.1656	1.19813	1.03168	1.16134	0.245505	1	Smim11
ENSMUSG00000042523	Dnal1	dynein, axonemal, light chain 1	461.871	1.19652	0.374584	3.19425	0.00140194	0.0260501	Dnal1
ENSMUSG00000022386	Trmu	tRNA 5-methylaminomethyl-2-thiouridylate methyltransferase	40.894	1.19638	0.66652	1.79496	0.0726602	1	Trmu
ENSMUSG00000053647	Gper1	G protein-coupled estrogen receptor 1	6.64748	1.19627	1.32138	0.90532	0.365296	1	Gper1
ENSMUSG00000034613	Ppm1h	protein phosphatase 1H (PP2C domain containing)	474.478	1.19625	0.380057	3.14755	0.00164643	0.0281899	Ppm1h
ENSMUSG00000041609	Bicdl1	BICD family like cargo adaptor 1	41.9696	1.19598	0.595878	2.0071	0.0447393	1	Bicdl1
ENSMUSG00000040521	Tsfm	Ts translation elongation factor, mitochondrial	44.4099	1.19595	0.609477	1.96226	0.0497324	1	Tsfm
ENSMUSG00000020213	Glipr1l1	GLI pathogenesis-related 1 like 1	565.321	1.19587	0.428409	2.79143	0.00524762	0.0504959	Glipr1l1
ENSMUSG00000003039	Fam32a	family with sequence similarity 32, member A	217.702	1.1946	0.424643	2.81318	0.0049054	0.0487278	Fam32a
ENSMUSG00000009575	Cbx5	chromobox 5	1387.08	1.19459	0.395691	3.01901	0.00253604	0.0352288	Cbx5
ENSMUSG00000047434	Xxylt1	xyloside xylosyltransferase 1	18.0159	1.19443	0.924388	1.29213	0.196312	1	Xxylt1
ENSMUSG00000053205	Styx	serine/threonine/tyrosine interaction protein	566.931	1.19439	0.397862	3.00201	0.00268199	0.035896	Styx
ENSMUSG00000029649	Pomp	proteasome maturation protein	117.139	1.19414	0.450213	2.6524	0.00799219	0.0632626	Pomp
ENSMUSG00000043252	Tmem64	transmembrane protein 64	420.282	1.19353	0.364908	3.27076	0.00107258	0.0225037	Tmem64
ENSMUSG00000018965	Ywhah	tyrosine 3-monooxygenase/tryptophan 5-monooxygenase activation protein, eta polypeptide	252.405	1.19342	0.411058	2.90328	0.00369272	0.0428465	Ywhah
ENSMUSG00000026511	Srp9	signal recognition particle 9	910.347	1.1933	0.355726	3.35456	0.000794917	0.0187006	Srp9
ENSMUSG00000059463	Spag11b	sperm associated antigen 11B	4.59542	1.19309	1.65042	0.722901	0.469741	1	Spag11b
ENSMUSG00000064341	mt-Nd1	mitochondrially encoded NADH dehydrogenase 1	223.949	1.19295	0.493449	2.41757	0.0156244	0.0916818	mt-Nd1
ENSMUSG00000042788	Fam166b	family with sequence similarity 166, member B	11.2766	1.19269	1.04631	1.13991	0.254325	1	Fam166b
ENSMUSG00000027398	Il1b	interleukin 1 beta	28.1827	1.19184	0.754614	1.57941	0.114243	1	Il1b
ENSMUSG00000094962	Gm21954	NA	2.07404	1.19109	2.20393	0.540441	0.588893	1	Gm21954
ENSMUSG00000049728	Zfp668	zinc finger protein 668	43.3607	1.19091	0.623189	1.911	0.0560043	1	Zfp668
ENSMUSG00000020305	Asb3	ankyrin repeat and SOCS box-containing 3	203.322	1.19034	0.447241	2.66152	0.00777885	0.0624316	Asb3
ENSMUSG00000027651	Rprd1b	regulation of nuclear pre-mRNA domain containing 1B	241.532	1.18995	0.396694	2.99967	0.0027027	0.0360428	Rprd1b
ENSMUSG00000079614	Seh1l	SEH1-like (S. cerevisiae	208.274	1.18987	0.479916	2.47933	0.0131628	0.0832888	Seh1l
ENSMUSG00000069072	Slc7a14	solute carrier family 7 (cationic amino acid transporter, y+ system), member 14	199.963	1.18938	0.509008	2.33667	0.0194564	0.103831	Slc7a14
ENSMUSG00000063234	Gpr84	G protein-coupled receptor 84	1.98391	1.18933	2.22492	0.534548	0.592962	1	Gpr84
ENSMUSG00000026436	Elk4	ELK4, member of ETS oncogene family	120.688	1.18839	0.442273	2.68699	0.00720981	0.0599109	Elk4
ENSMUSG00000108265	Or2ak5	olfactory receptor family 2 subfamily AK member 5	12.1112	1.18822	0.964594	1.23184	0.21801	1	Olfr318
ENSMUSG00000100032	Gm20817	predicted gene, 20817	6.96663	1.18803	1.43333	0.828857	0.407185	1	Gm20817
ENSMUSG00000035164	Zc3h12c	zinc finger CCCH type containing 12C	383.435	1.18796	0.37728	3.14875	0.00163971	0.0281717	Zc3h12c
ENSMUSG00000094036	Gm6465	predicted gene 6465	234.755	1.18771	0.574059	2.06897	0.0385489	0.150381	Gm6465
ENSMUSG00000096405	4930474N05Rik	RIKEN cDNA 4930474N05 gene	1530.47	1.18699	0.622152	1.90788	0.0564062	0.185198	4930474N05Rik
ENSMUSG00000036275	9530068E07Rik	RIKEN cDNA 9530068E07 gene	664.876	1.18593	0.375299	3.15997	0.00157786	0.0277126	9530068E07Rik
ENSMUSG00000057440	Mpp7	membrane protein, palmitoylated 7 (MAGUK p55 subfamily member 7)	209.329	1.18539	0.405796	2.92114	0.0034875	0.0413603	Mpp7
ENSMUSG00000039497	Dse	dermatan sulfate epimerase	37.1986	1.18463	0.687213	1.72381	0.0847418	1	Dse
ENSMUSG00000073433	Arhgdig	Rho GDP dissociation inhibitor (GDI) gamma	10.0027	1.18462	1.16425	1.01749	0.308918	1	Arhgdig
ENSMUSG00000072259	Gm5592	predicted gene 5592	367.94	1.18416	0.57786	2.04922	0.0404408	0.154087	Gm5592
ENSMUSG00000034923	Ly6g6f	lymphocyte antigen 6 complex, locus G6F	15.2766	1.18414	0.883042	1.34098	0.179928	1	Ly6g6f
ENSMUSG00000022248	Rad1	RAD1 checkpoint DNA exonuclease	59.4145	1.18402	0.567942	2.08475	0.0370922	0.147577	Rad1
ENSMUSG00000026005	Rpe	ribulose-5-phosphate-3-epimerase	152.143	1.18339	0.418901	2.825	0.00472808	0.0477792	Rpe
ENSMUSG00000042717	Ppp1r3a	protein phosphatase 1, regulatory subunit 3A	98.1986	1.18337	0.502223	2.35627	0.0184596	0.100606	Ppp1r3a
ENSMUSG00000056895	H2bc27	H2B clustered histone 27	3.99396	1.18334	1.59958	0.739781	0.459433	1	H2bu2
ENSMUSG00000039059	Hrh3	histamine receptor H3	35.0866	1.18317	0.709985	1.66647	0.095619	1	Hrh3
ENSMUSG00000091022	Gm3115	predicted gene 3115	16.6533	1.18253	0.925538	1.27767	0.201367	1	Gm3115
ENSMUSG00000036291	Ap5m1	adaptor-related protein complex 5, mu 1 subunit	73.3262	1.18209	0.502254	2.35358	0.0185937	0.101068	Ap5m1
ENSMUSG00000036615	Rfxap	regulatory factor X-associated protein	116.178	1.1818	0.46159	2.56027	0.0104589	0.0732269	Rfxap
ENSMUSG00000040717	Il17rd	interleukin 17 receptor D	568.842	1.18168	0.421059	2.80644	0.00500926	0.0493355	Il17rd
ENSMUSG00000073910	Mob3b	MOB kinase activator 3B	56.5263	1.18161	0.569694	2.07412	0.038068	0.149203	Mob3b
ENSMUSG00000024098	Twsg1	twisted gastrulation BMP signaling modulator 1	40.1677	1.18122	0.630945	1.87214	0.0611874	1	Twsg1
ENSMUSG00000034445	Cyb561a3	cytochrome b561 family, member A3	138.134	1.18077	0.453391	2.60431	0.00920592	0.0676266	Cyb561a3
ENSMUSG00000024219	Anks1	ankyrin repeat and SAM domain containing 1	431.499	1.18069	0.388493	3.03915	0.00237243	0.0340813	Anks1
ENSMUSG00000014030	Pax5	paired box 5	432.276	1.18069	0.445813	2.64839	0.0080875	0.0636146	Pax5
ENSMUSG00000069633	Pex11g	peroxisomal biogenesis factor 11 gamma	497.952	1.1802	0.386216	3.0558	0.00224462	0.0328902	Pex11g
ENSMUSG00000020328	Nudcd2	NudC domain containing 2	827.083	1.17951	0.509428	2.31537	0.0205929	0.107034	Nudcd2
ENSMUSG00000019738	Polr2i	polymerase (RNA) II (DNA directed) polypeptide I	63.3892	1.17881	0.578688	2.03705	0.0416454	0.156239	Polr2i
ENSMUSG00000037458	Azin1	antizyme inhibitor 1	2702.8	1.17796	0.451214	2.61064	0.00903735	0.0669063	Azin1
ENSMUSG00000058761	Rnf169	ring finger protein 169	154.983	1.17728	0.431539	2.7281	0.00637009	0.0557017	Rnf169
ENSMUSG00000028980	H6pd	hexose-6-phosphate dehydrogenase (glucose 1-dehydrogenase)	41.16	1.17719	0.63982	1.83988	0.0657858	1	H6pd
ENSMUSG00000027239	Mdk	midkine	24.8343	1.17702	0.710802	1.65591	0.0977404	1	Mdk
ENSMUSG00000068854	H2bc21	H2B clustered histone 21	269.827	1.17671	0.421026	2.79486	0.00519218	0.0502643	H2bc21
ENSMUSG00000047632	Fgfbp3	fibroblast growth factor binding protein 3	7.3208	1.17631	1.16474	1.00993	0.312527	1	Fgfbp3
ENSMUSG00000059873	Or5m11b	olfactory receptor family 5 subfamily M member 11B	2.34515	1.17626	2.07367	0.567235	0.570555	1	Olfr1029
ENSMUSG00000053574	4930563E22Rik	RIKEN cDNA 4930563E22 gene	77.6918	1.17496	0.664554	1.76805	0.0770529	0.222817	4930563E22Rik
ENSMUSG00000103906	Tigd5	tigger transposable element derived 5	111.524	1.17352	0.559469	2.09757	0.0359436	0.144622	Tigd5
ENSMUSG00000047710	Champ1	chromosome alignment maintaining phosphoprotein 1	154.92	1.17321	0.444069	2.64195	0.00824308	0.0644431	Champ1
ENSMUSG00000090379	Gm8229	predicted gene 8229	147.167	1.17312	0.537776	2.18143	0.0291518	0.129722	Gm8229
ENSMUSG00000091933	Gm8857	predicted gene 8857	120.845	1.17299	0.640587	1.83111	0.067084	0.20532	Gm8857
ENSMUSG00000018405	Mrm1	mitochondrial rRNA methyltransferase 1	9.30472	1.17275	1.18836	0.98686	0.323712	1	Mrm1
ENSMUSG00000021327	Zkscan3	zinc finger with KRAB and SCAN domains 3	189.36	1.17194	0.514155	2.27935	0.0226463	0.112868	Zkscan3
ENSMUSG00000016946	Kctd5	potassium channel tetramerisation domain containing 5	106.303	1.17188	0.492191	2.38093	0.0172688	0.0974568	Kctd5
ENSMUSG00000018569	Cldn7	claudin 7	10.4313	1.1713	1.03322	1.13364	0.256945	1	Cldn7
ENSMUSG00000037234	Hook3	hook microtubule tethering protein 3	234.161	1.17117	0.39595	2.95788	0.00309765	0.0380966	Hook3
ENSMUSG00000062518	Zfp534	zinc finger protein 534	43.4402	1.17111	0.740416	1.58169	0.113719	1	Zfp534
ENSMUSG00000046798	Cldn12	claudin 12	45.917	1.17083	0.564516	2.07405	0.0380746	1	Cldn12
ENSMUSG00000074502	Ubtfl1	upstream binding transcription factor, RNA polymerase I-like 1	26.8145	1.17056	0.770966	1.5183	0.128938	1	Ubtfl1
ENSMUSG00000025494	Sigirr	single immunoglobulin and toll-interleukin 1 receptor (TIR) domain	11.8707	1.1704	0.98326	1.19032	0.23392	1	Sigirr
ENSMUSG00000035828	Pim3	proviral integration site 3	45.1029	1.16933	0.580925	2.01287	0.0441279	1	Pim3
ENSMUSG00000039294	Cybc1	cytochrome b 245 chaperone 1	161.685	1.16881	0.622705	1.87699	0.0605198	0.193501	Cybc1
ENSMUSG00000053390	Zfp952	zinc finger protein 952	57.701	1.16845	0.54183	2.15649	0.0310456	0.13366	Zfp952
ENSMUSG00000103144	Pcdhga1	protocadherin gamma subfamily A, 1	42.9734	1.16781	0.590007	1.97931	0.0477813	1	Pcdhga1
ENSMUSG00000045349	Sh2d5	SH2 domain containing 5	24.789	1.16751	0.731658	1.5957	0.110555	1	Sh2d5
ENSMUSG00000013643	Lypd8	LY6/PLAUR domain containing 8	9.01134	1.1673	1.09764	1.06347	0.287571	1	Lypd8
ENSMUSG00000017776	Crk	v-crk avian sarcoma virus CT10 oncogene homolog	318.154	1.16696	0.387941	3.00807	0.00262908	0.03567	Crk
ENSMUSG00000050373	Snx21	sorting nexin family member 21	30.9051	1.16678	0.657704	1.77402	0.0760597	1	Snx21
ENSMUSG00000030222	Rerg	RAS-like, estrogen-regulated, growth-inhibitor	152.104	1.16651	0.607539	1.92006	0.0548509	0.181603	Rerg
ENSMUSG00000040751	Lat2	linker for activation of T cells family, member 2	85.8233	1.16649	0.525898	2.21809	0.0265489	0.122829	Lat2
ENSMUSG00000044461	Shisa2	shisa family member 2	359.193	1.16623	0.618105	1.88678	0.0591903	0.191019	Shisa2
ENSMUSG00000005936	Kctd20	potassium channel tetramerisation domain containing 20	1097.39	1.1656	0.416086	2.80133	0.00508917	0.0497195	Kctd20
ENSMUSG00000024477	Pggt1b	protein geranylgeranyltransferase type I, beta subunit	329.882	1.16542	0.383444	3.03936	0.0023708	0.0340813	Pggt1b
ENSMUSG00000075703	Selenoi	selenoprotein I	663.88	1.16474	0.379481	3.06929	0.0021457	0.0321291	Selenoi
ENSMUSG00000044562	Rasip1	Ras interacting protein 1	95.131	1.1647	0.692287	1.68239	0.092493	0.250242	Rasip1
ENSMUSG00000095296	Gm8906	predicted gene 8906	102.894	1.1644	0.661082	1.76135	0.0781792	0.224617	Gm8906
ENSMUSG00000095026	Gm3336	predicted gene 3336	11.0081	1.16437	1.02315	1.13802	0.25511	1	Gm3336
ENSMUSG00000032527	Pccb	propionyl Coenzyme A carboxylase, beta polypeptide	67.3298	1.1638	0.583158	1.99569	0.0459682	0.164287	Pccb
ENSMUSG00000047261	Gap43	growth associated protein 43	7.61358	1.16379	1.26414	0.920621	0.357249	1	Gap43
ENSMUSG00000051098	Mblac2	metallo-beta-lactamase domain containing 2	19.3765	1.16305	0.803901	1.44676	0.147965	1	Mblac2
ENSMUSG00000044816	D630023F18Rik	RIKEN cDNA D630023F18 gene	2.51784	1.16264	2.03008	0.57271	0.566841	1	D630023F18Rik
ENSMUSG00000035427	Mageb4	MAGE family member B4	9.70378	1.16126	1.37446	0.844891	0.398172	1	Mageb4
ENSMUSG00000051769	Wfdc15a	WAP four-disulfide core domain 15A	179.779	1.16108	0.462373	2.51113	0.0120344	0.0789239	Wfdc15a
ENSMUSG00000021040	Slirp	SRA stem-loop interacting RNA binding protein	148.951	1.16009	0.465335	2.49302	0.0126662	0.0814955	Slirp
ENSMUSG00000096775	Gm5796	predicted gene 5796	24.1821	1.1598	0.960364	1.20766	0.227177	1	Gm5796
ENSMUSG00000006262	Mob1b	MOB kinase activator 1B	251.464	1.15962	0.394366	2.94046	0.0032773	0.0397343	Mob1b
ENSMUSG00000009535	Rnmt	RNA (guanine-7-) methyltransferase	520.488	1.15959	0.546173	2.12311	0.0337447	0.139283	Rnmt
ENSMUSG00000028348	Cavin4	caveolae associated 4	95.8771	1.15931	0.628123	1.84568	0.0649391	0.202656	Cavin4
ENSMUSG00000010054	Tusc2	tumor suppressor 2, mitochondrial calcium regulator	125.896	1.15919	0.467213	2.48107	0.013099	0.0830933	Tusc2
ENSMUSG00000063764	Or5p80	olfactory receptor family 5 subfamily P member 80	2.32471	1.15873	2.12737	0.544676	0.585977	1	Olfr508
ENSMUSG00000030068	Gm20696	predicted gene 20696	12.4339	1.15855	1.03066	1.12408	0.260981	1	Gm20696
ENSMUSG00000075101	Or4c117	olfactory receptor family 4 subfamily C member 117	4.73408	1.15744	1.48419	0.779846	0.435482	1	Olfr1222
ENSMUSG00000014313	Cox6c	cytochrome c oxidase subunit 6C	630.214	1.15696	0.442782	2.61293	0.00897693	0.0668189	Cox6c
ENSMUSG00000020069	Hnrnph3	heterogeneous nuclear ribonucleoprotein H3	519.41	1.15679	0.397129	2.91289	0.00358103	0.0419778	Hnrnph3
ENSMUSG00000040167	Ikzf5	IKAROS family zinc finger 5	382.405	1.15585	0.433552	2.66599	0.0076762	0.0620936	Ikzf5
ENSMUSG00000024521	Pmaip1	phorbol-12-myristate-13-acetate-induced protein 1	28.7506	1.15542	0.73541	1.57112	0.116154	1	Pmaip1
ENSMUSG00000021596	Mctp1	multiple C2 domains, transmembrane 1	82.5925	1.15536	0.535907	2.15589	0.0310921	0.133678	Mctp1
ENSMUSG00000020182	Ddc	dopa decarboxylase	19.3597	1.15534	0.826286	1.39823	0.162044	1	Ddc
ENSMUSG00000000948	Gm38393	predicted gene, 38393	11.9339	1.15511	1.04573	1.1046	0.269333	1	Gm38393
ENSMUSG00000034187	Nsf	N-ethylmaleimide sensitive fusion protein	399.417	1.15449	0.486787	2.37166	0.0177086	0.0988432	Nsf
ENSMUSG00000044026	Slc35g1	solute carrier family 35, member G1	29.117	1.15422	0.668554	1.72645	0.0842673	1	Slc35g1
ENSMUSG00000044519	Zfp488	zinc finger protein 488	21.9333	1.15396	0.761094	1.51618	0.129474	1	Zfp488
ENSMUSG00000024505	Dtwd2	DTW domain containing 2	18.2523	1.1521	0.854666	1.34801	0.177655	1	Dtwd2
ENSMUSG00000024764	Naa40	N(alpha)-acetyltransferase 40, NatD catalytic subunit	766.818	1.15198	0.365221	3.15419	0.00160943	0.0279032	Naa40
ENSMUSG00000104346	Pcdhga3	protocadherin gamma subfamily A, 3	29.0427	1.15179	0.793177	1.45213	0.146467	1	Pcdhga3
ENSMUSG00000058246	Gm10037	predicted gene 10037	274.891	1.1508	0.530408	2.16965	0.0300335	0.131535	Gm10037
ENSMUSG00000032698	Lmo2	LIM domain only 2	7.61865	1.15007	1.31829	0.872398	0.382992	1	Lmo2
ENSMUSG00000071172	Srsf3	serine and arginine-rich splicing factor 3	831.871	1.14969	0.38843	2.95983	0.00307808	0.0380384	Srsf3
ENSMUSG00000075327	Zbtb2	zinc finger and BTB domain containing 2	53.5488	1.14949	0.540233	2.12777	0.0333563	0.138685	Zbtb2
ENSMUSG00000045519	Zfp560	zinc finger protein 560	239.988	1.14907	0.539204	2.13104	0.0330859	0.13812	Zfp560
ENSMUSG00000040865	Ino80d	INO80 complex subunit D	310.206	1.14902	0.407389	2.82046	0.00479551	0.0481287	Ino80d
ENSMUSG00000055296	Tmem245	transmembrane protein 245	148.573	1.14806	0.452089	2.53946	0.0111025	0.0751175	Tmem245
ENSMUSG00000030963	Umod	uromodulin	6.47573	1.14751	1.30526	0.879136	0.379327	1	Umod
ENSMUSG00000094628	Gm3252	predicted gene 3252	61.5292	1.14741	0.624135	1.83841	0.0660022	0.203671	Gm3252
ENSMUSG00000025609	Mkln1	muskelin 1, intracellular mediator containing kelch motifs	628.042	1.14725	0.35548	3.22734	0.00124948	0.024646	Mkln1
ENSMUSG00000042433	Dnaaf6b	dynein axonemal assembly factor 6B	15.8709	1.14659	1.02917	1.11409	0.26524	1	Pih1h3b
ENSMUSG00000073722	4931408C20Rik	RIKEN cDNA 4931408C20 gene	2303.36	1.1465	0.60876	1.88333	0.0596557	0.191935	4931408C20Rik
ENSMUSG00000028252	Ccnc	cyclin C	185.277	1.14446	0.43255	2.64584	0.00814877	0.0639984	Ccnc
ENSMUSG00000096003	Gm3500	predicted gene 3500	20.0414	1.14437	0.960471	1.19146	0.233472	1	Gm3500
ENSMUSG00000029050	Ski	ski sarcoma viral oncogene homolog (avian)	99.8311	1.14406	0.483092	2.36821	0.0178743	0.0989896	Ski
ENSMUSG00000018736	Ndel1	nudE neurodevelopment protein 1 like 1	1506.96	1.14346	0.492099	2.32364	0.0201448	0.105475	Ndel1
ENSMUSG00000044405	Adig	adipogenin	283.48	1.14266	0.44708	2.55582	0.0105938	0.0735682	Adig
ENSMUSG00000051316	Taf7	TATA-box binding protein associated factor 7	487.855	1.14218	0.561329	2.03477	0.0418736	0.156879	Taf7
ENSMUSG00000059436	Max	Max protein	77.1814	1.14213	0.507305	2.25137	0.0243619	0.117787	Max
ENSMUSG00000026383	Epb41l5	erythrocyte membrane protein band 4.1 like 5	709.888	1.14173	0.363879	3.13765	0.00170305	0.028778	Epb41l5
ENSMUSG00000076434	Wfdc3	WAP four-disulfide core domain 3	294.312	1.14151	0.390758	2.92127	0.00348606	0.0413603	Wfdc3
ENSMUSG00000069132	Nxph2	neurexophilin 2	5.43604	1.14128	1.76864	0.645286	0.518742	1	Nxph2
ENSMUSG00000091255	Speer4e	spermatogenesis associated glutamate (E)-rich protein 4e	711.236	1.14115	1.43836	0.793366	0.427565	0.618377	Speer4e
ENSMUSG00000042215	Bag2	BCL2-associated athanogene 2	14.0878	1.14099	0.899872	1.26795	0.204817	1	Bag2
ENSMUSG00000024790	Sac3d1	SAC3 domain containing 1	89.8857	1.14076	0.568785	2.00561	0.0448982	0.162399	Sac3d1
ENSMUSG00000029644	Pdx1	pancreatic and duodenal homeobox 1	3.20726	1.14067	1.6962	0.672486	0.501274	1	Pdx1
ENSMUSG00000026502	Desi2	desumoylating isopeptidase 2	306.978	1.14053	0.397862	2.86664	0.0041485	0.0450072	Desi2
ENSMUSG00000050565	Tor1aip2	torsin A interacting protein 2	1786.16	1.14022	0.342312	3.33095	0.000865513	0.0195136	Tor1aip2
ENSMUSG00000022130	Tgds	TDP-glucose 4,6-dehydratase	43.1753	1.13966	0.663436	1.71781	0.0858319	1	Tgds
ENSMUSG00000113262	Gm48551	predicted gene, 48551	2.43229	1.13929	2.32663	0.489673	0.624365	1	Gm48551
ENSMUSG00000027531	Impa1	inositol (myo)-1(or 4)-monophosphatase 1	507.885	1.13913	0.363577	3.13312	0.00172962	0.0289152	Impa1
ENSMUSG00000042626	Shc1	src homology 2 domain-containing transforming protein C1	145.634	1.13877	0.504562	2.25695	0.0240111	0.116943	Shc1
ENSMUSG00000020847	Rph3al	rabphilin 3A-like (without C2 domains)	10.676	1.13857	0.9984	1.14039	0.254123	1	Rph3al
ENSMUSG00000071302	2610044O15Rik8	zinc finger protein 1006	22.3675	1.1382	0.795521	1.43076	0.1525	1	2610044O15Rik8
ENSMUSG00000034429	Zfp707	zinc finger protein 707	34.0883	1.1379	0.627671	1.8129	0.0698478	1	Zfp707
ENSMUSG00000027001	Dusp19	dual specificity phosphatase 19	80.2735	1.13752	0.501763	2.26705	0.0233874	0.115108	Dusp19
ENSMUSG00000032423	Syncrip	synaptotagmin binding, cytoplasmic RNA interacting protein	482.242	1.1375	0.393387	2.89155	0.00383344	0.0435612	Syncrip
ENSMUSG00000038695	Josd2	Josephin domain containing 2	220.143	1.13712	0.517786	2.19611	0.028084	0.127009	Josd2
ENSMUSG00000040818	Dennd6a	DENN domain containing 6A	125.999	1.13705	0.448283	2.53646	0.0111978	0.0753156	Dennd6a
ENSMUSG00000021411	Pxdc1	PX domain containing 1	137.401	1.1366	0.426994	2.66188	0.00777067	0.0624149	Pxdc1
ENSMUSG00000026565	Pou2f1	POU domain, class 2, transcription factor 1	865.375	1.13607	0.358922	3.16522	0.00154965	0.0274047	Pou2f1
ENSMUSG00000044444	Pfn3	profilin 3	172.692	1.1355	0.528984	2.14656	0.0318283	0.134881	Pfn3
ENSMUSG00000031231	Cox7b	cytochrome c oxidase subunit 7B	2.26264	1.13532	2.52743	0.449198	0.653289	1	Cox7b
ENSMUSG00000038007	Acer2	alkaline ceramidase 2	195.241	1.1352	0.603433	1.88124	0.0599387	0.192303	Acer2
ENSMUSG00000037465	Klf10	Kruppel-like transcription factor 10	77.3622	1.13517	0.513846	2.20916	0.0271633	0.124215	Klf10
ENSMUSG00000021079	Timm9	translocase of inner mitochondrial membrane 9	96.742	1.13478	0.503082	2.25565	0.0240925	0.11713	Timm9
ENSMUSG00000048647	Exd1	exonuclease 3'-5' domain containing 1	351.259	1.13461	0.378675	2.99627	0.00273306	0.036081	Exd1
ENSMUSG00000041219	Arhgap11a	Rho GTPase activating protein 11A	372.883	1.1346	0.409459	2.77098	0.00558874	0.0523348	Arhgap11a
ENSMUSG00000047759	Hs3st3a1	heparan sulfate (glucosamine) 3-O-sulfotransferase 3A1	4.47963	1.13299	1.48252	0.764234	0.444728	1	Hs3st3a1
ENSMUSG00000028412	Slc44a1	solute carrier family 44, member 1	28.1878	1.13263	0.686045	1.65095	0.0987481	1	Slc44a1
ENSMUSG00000037636	Slc25a43	solute carrier family 25, member 43	13.1408	1.13201	1.01121	1.11946	0.262945	1	Slc25a43
ENSMUSG00000094119	Or51aa2	olfactory receptor family 51 subfamily AA member 2	2.80699	1.132	1.82316	0.620901	0.534665	1	Olfr612
ENSMUSG00000057564	Or4e1	olfactory receptor family 4 subfamily E member 1	10.6485	1.13195	1.15981	0.975977	0.329076	1	Olfr1508
ENSMUSG00000041632	Mrps27	mitochondrial ribosomal protein S27	69.2904	1.13138	0.511637	2.2113	0.027015	0.123761	Mrps27
ENSMUSG00000003131	Pafah1b2	platelet-activating factor acetylhydrolase, isoform 1b, subunit 2	1816.3	1.13117	0.36133	3.13057	0.00174467	0.0290977	Pafah1b2
ENSMUSG00000036169	Sostdc1	sclerostin domain containing 1	140.734	1.13114	0.569102	1.98759	0.0468575	0.165959	Sostdc1
ENSMUSG00000094112	9330182O14Rik	RIKEN cDNA 9330182O14 gene	17.4204	1.13106	0.861205	1.31334	0.189067	1	9330182O14Rik
ENSMUSG00000103442	Pcdha1	protocadherin alpha 1	74.1158	1.1307	0.618295	1.82874	0.067438	0.205867	Pcdha1
ENSMUSG00000017861	Mybl2	myeloblastosis oncogene-like 2	311.308	1.13069	0.454063	2.49016	0.0127686	0.0818549	Mybl2
ENSMUSG00000037754	Ppp1r16b	protein phosphatase 1, regulatory subunit 16B	27.0027	1.13042	0.680479	1.66121	0.0966714	1	Ppp1r16b
ENSMUSG00000055945	Prr18	proline rich 18	14.6449	1.13015	0.944568	1.19647	0.231514	1	Prr18
ENSMUSG00000094925	Gm5798	predicted gene 5798	42.6849	1.13012	0.716013	1.57836	0.114484	1	Gm5798
ENSMUSG00000064330	Pde6h	phosphodiesterase 6H, cGMP-specific, cone, gamma	92.0453	1.13008	0.494333	2.28607	0.0222501	0.112098	Pde6h
ENSMUSG00000078198	Or1l4b	olfactory receptor family 1 subfamily L member 4B	6.61865	1.13001	1.28752	0.87766	0.380128	1	Olfr364-ps1
ENSMUSG00000028191	Bcl10	B cell leukemia/lymphoma 10	74.3395	1.12991	0.557209	2.02781	0.0425798	0.158068	Bcl10
ENSMUSG00000043090	Zfp866	zinc finger protein 866	239.787	1.12897	0.403958	2.79477	0.00519367	0.0502643	Zfp866
ENSMUSG00000024459	H2-M5	histocompatibility 2, M region locus 5	35.5747	1.12894	0.683017	1.65288	0.0983553	1	H2-M5
ENSMUSG00000031197	Vbp1	von Hippel-Lindau binding protein 1	51.8008	1.12879	0.629223	1.79394	0.0728221	0.215597	Vbp1
ENSMUSG00000031393	Mecp2	methyl CpG binding protein 2	37.8083	1.12852	0.656531	1.71892	0.0856296	1	Mecp2
ENSMUSG00000031216	Stard8	START domain containing 8	9.61596	1.12848	1.0608	1.06379	0.287423	1	Stard8
ENSMUSG00000020467	Efemp1	epidermal growth factor-containing fibulin-like extracellular matrix protein 1	5.36009	1.12807	1.41009	0.799995	0.423714	1	Efemp1
ENSMUSG00000040820	Hlcs	holocarboxylase synthetase (biotin-	54.9762	1.12802	0.552103	2.04314	0.0410389	0.155017	Hlcs
ENSMUSG00000046897	Zfp740	zinc finger protein 740	122.224	1.12792	0.518966	2.17339	0.0297508	0.13108	Zfp740
ENSMUSG00000045471	Hcrt	hypocretin	3.27695	1.12726	1.67088	0.674651	0.499897	1	Hcrt
ENSMUSG00000068184	Ndufaf2	NADH:ubiquinone oxidoreductase complex assembly factor 2	299.94	1.12713	0.414388	2.71998	0.00652855	0.0565933	Ndufaf2
ENSMUSG00000002661	Alkbh7	alkB homolog 7	86.844	1.12695	0.509108	2.21358	0.0268578	0.123439	Alkbh7
ENSMUSG00000057667	Bloc1s3	biogenesis of lysosomal organelles complex-1, subunit 3	37.9666	1.12621	0.660393	1.70537	0.0881258	1	Bloc1s3
ENSMUSG00000047197	Gjd3	gap junction protein, delta 3	31.4225	1.12606	0.732528	1.53723	0.124238	1	Gjd3
ENSMUSG00000042202	Slc35e2	solute carrier family 35, member E2	199.62	1.12605	0.518376	2.17226	0.0298361	0.131268	Slc35e2
ENSMUSG00000034617	Mtrr	5-methyltetrahydrofolate-homocysteine methyltransferase reductase	120.805	1.12587	0.468173	2.40481	0.016181	0.0933987	Mtrr
ENSMUSG00000032081	Apoc3	apolipoprotein C-III	2.97969	1.12573	1.94379	0.57914	0.562495	1	Apoc3
ENSMUSG00000046731	Kctd11	potassium channel tetramerisation domain containing 11	5.1734	1.12558	1.43985	0.781733	0.434372	1	Kctd11
ENSMUSG00000022555	Dgat1	diacylglycerol O-acyltransferase 1	519.279	1.12545	0.369132	3.0489	0.00229681	0.0335112	Dgat1
ENSMUSG00000020485	Supt4a	SPT4A, DSIF elongation factor subunit	125.968	1.1249	0.521589	2.15668	0.0310304	0.13366	Supt4a
ENSMUSG00000046675	Tmem251	lysosomal enzyme trafficking factor	48.7806	1.12448	0.624243	1.80135	0.0716479	0.213445	Tmem251
ENSMUSG00000027655	Dhx35	DEAH (Asp-Glu-Ala-His) box polypeptide 35	307.013	1.12403	0.545345	2.06113	0.0392908	0.151491	Dhx35
ENSMUSG00000069720	4930572O03Rik	RIKEN cDNA 4930572O03 gene	144.814	1.12396	0.54608	2.05824	0.0395674	0.151774	4930572O03Rik
ENSMUSG00000038268	Ovca2	candidate tumor suppressor in ovarian cancer 2	24.0284	1.12372	0.732494	1.5341	0.125004	1	Ovca2
ENSMUSG00000037029	Zfp146	zinc finger protein 146	29.4629	1.123	0.700116	1.60402	0.108709	1	Zfp146
ENSMUSG00000032281	Acsbg1	acyl-CoA synthetase bubblegum family member 1	73.7272	1.1229	0.563686	1.99207	0.0463631	0.165098	Acsbg1
ENSMUSG00000066269	Or51a6	olfactory receptor family 51 subfamily A member 6	3.50719	1.12253	1.73026	0.648762	0.516492	1	Olfr575
ENSMUSG00000047379	B4gat1	beta-1,4-glucuronyltransferase 1	3.59016	1.12247	1.80995	0.620165	0.535149	1	B4gat1
ENSMUSG00000047716	Or11j4	olfactory receptor family 11 subfamily J member 4	6.50636	1.12199	1.41176	0.794746	0.426761	1	Olfr736
ENSMUSG00000030469	Zfp719	zinc finger protein 719	328.558	1.12175	0.541228	2.0726	0.0382097	0.149415	Zfp719
ENSMUSG00000033488	Cryzl2	crystallin zeta like 2	20.4956	1.12127	0.800532	1.40066	0.161317	1	Cryzl2
ENSMUSG00000000827	Tpd52l2	tumor protein D52-like 2	53.8189	1.12114	0.552225	2.03022	0.0423347	0.157507	Tpd52l2
ENSMUSG00000025019	Lcor	ligand dependent nuclear receptor corepressor	89.7959	1.12107	0.489044	2.29237	0.0218841	0.111011	Lcor
ENSMUSG00000100608	Gm21996	predicted gene 21996	33.5522	1.12094	0.716371	1.56475	0.117641	1	Gm21996
ENSMUSG00000057021	Vmn2r129	vomeronasal 2, receptor 129	60.1276	1.12073	0.622641	1.79997	0.0718658	0.21392	Vmn2r-ps159
ENSMUSG00000033430	Terf2ip	telomeric repeat binding factor 2, interacting protein	111.611	1.12031	0.518956	2.15877	0.0308677	0.133451	Terf2ip
ENSMUSG00000066263	Or51k1	olfactory receptor family 51 subfamily K member 1	10.7139	1.11987	1.02438	1.09322	0.274298	1	Olfr639
ENSMUSG00000047626	Or6c2	olfactory receptor family 6 subfamily C member 2	6.52607	1.11977	1.29961	0.86162	0.388897	1	Olfr791
ENSMUSG00000072694	1500011B03Rik	RIKEN cDNA 1500011B03 gene	98.3327	1.11966	0.477064	2.34699	0.018926	0.102278	1500011B03Rik
ENSMUSG00000071510	Or5k1b	olfactory receptor family 5 subfamily K member 1B	4.4592	1.11966	1.60846	0.696107	0.486362	1	Olfr172
ENSMUSG00000048307	Ankrd46	ankyrin repeat domain 46	55.8373	1.11863	0.541911	2.06423	0.0389962	0.150937	Ankrd46
ENSMUSG00000063804	Lin28b	lin-28 homolog B	116.723	1.11847	0.436356	2.5632	0.0103712	0.0727613	Lin28b
ENSMUSG00000060205	Or7a41	olfactory receptor family 7 subfamily A member 41	9.29182	1.11845	1.09569	1.02077	0.307363	1	Olfr57
ENSMUSG00000070394	Tmem256	transmembrane protein 256	4.95271	1.11833	1.61118	0.694103	0.487617	1	Tmem256
ENSMUSG00000096664	Gm3409	predicted gene 3409	365.763	1.11832	1.30264	0.858508	0.390612	0.587333	Gm3409
ENSMUSG00000078504	Aadacl4fm5	AADACL4 family member 5	3.14594	1.11781	1.86149	0.600493	0.548178	1	Aadacl4fm5
ENSMUSG00000030638	Sh3gl3	SH3-domain GRB2-like 3	1823.59	1.11728	0.362382	3.08315	0.00204821	0.0313503	Sh3gl3
ENSMUSG00000025735	Rhbdl1	rhomboid like 1	2.25905	1.11698	2.05517	0.543497	0.586787	1	Rhbdl1
ENSMUSG00000049287	Iba57	IBA57 homolog, iron-sulfur cluster assembly	200.567	1.1169	0.454379	2.45809	0.0139679	0.0862897	Iba57
ENSMUSG00000043391	2510009E07Rik	RIKEN cDNA 2510009E07 gene	15.0891	1.11575	0.844223	1.32163	0.18629	1	2510009E07Rik
ENSMUSG00000018541	Cwc25	CWC25 spliceosome-associated protein	408.183	1.11546	0.502255	2.22091	0.0263574	0.122336	Cwc25
ENSMUSG00000028381	Ugcg	UDP-glucose ceramide glucosyltransferase	291.619	1.11533	0.405794	2.7485	0.00598687	0.0539554	Ugcg
ENSMUSG00000032656	Marchf3	membrane associated ring-CH-type finger 3	70.9585	1.11527	0.495633	2.25018	0.0244373	0.117813	Marchf3
ENSMUSG00000056429	Tgoln1	trans-golgi network protein	1043.38	1.11482	0.351345	3.17302	0.00150861	0.0271455	Tgoln1
ENSMUSG00000040658	Dnph1	2'-deoxynucleoside 5'-phosphate N-hydrolase 1	36.3532	1.11468	0.688627	1.6187	0.105512	1	Dnph1
ENSMUSG00000030486	Zfp108	zinc finger protein 108	3.84233	1.11441	1.65942	0.671567	0.501859	1	Zfp108
ENSMUSG00000072582	Ptrh2	peptidyl-tRNA hydrolase 2	140.721	1.11358	0.454658	2.44927	0.0143144	0.0874401	Ptrh2
ENSMUSG00000035476	Tab3	TGF-beta activated kinase 1/MAP3K7 binding protein 3	29.189	1.11321	0.685662	1.62356	0.104471	1	Tab3
ENSMUSG00000016493	Cd46	CD46 antigen, complement regulatory protein	370.44	1.11266	0.550952	2.01952	0.0434331	0.159473	Cd46
ENSMUSG00000031803	B3gnt3	UDP-GlcNAc:betaGal beta-1,3-N-acetylglucosaminyltransferase 3	16.1693	1.11166	0.895199	1.24181	0.214308	1	B3gnt3
ENSMUSG00000061207	Stk19	serine/threonine kinase 19	177.935	1.11125	0.476329	2.33295	0.0196507	0.104003	Stk19
ENSMUSG00000069818	Or1e30	olfactory receptor family 1 subfamily E member 30	13.3178	1.11121	0.928953	1.1962	0.23162	1	Olfr390
ENSMUSG00000014846	Tppp3	tubulin polymerization-promoting protein family member 3	105.207	1.11115	0.49517	2.24398	0.0248338	0.118652	Tppp3
ENSMUSG00000044894	Uqcrq	ubiquinol-cytochrome c reductase, complex III subunit VII	564.272	1.11103	0.365765	3.03755	0.00238506	0.0341193	Uqcrq
ENSMUSG00000018820	Zfyve27	zinc finger, FYVE domain containing 27	232.868	1.11092	0.473877	2.34431	0.0190622	0.102743	Zfyve27
ENSMUSG00000023460	Rab12	RAB12, member RAS oncogene family	16.3231	1.11083	0.8425	1.3185	0.187337	1	Rab12
ENSMUSG00000038058	Nod1	nucleotide-binding oligomerization domain containing 1	18.9305	1.11077	0.840871	1.32097	0.186511	1	Nod1
ENSMUSG00000115768	Dpep2nb	Dpep2 neighbor	266.934	1.11074	1.34482	0.825941	0.408838	0.601297	Dpep2nb
ENSMUSG00000044018	Mrpl50	mitochondrial ribosomal protein L50	74.7832	1.11043	0.559435	1.98491	0.0471542	0.16655	Mrpl50
ENSMUSG00000091402	Rd3l	retinal degeneration 3-like	5.66686	1.1101	1.44227	0.769691	0.441483	1	Rd3l
ENSMUSG00000027281	Slx4ip	SLX4 interacting protein	500.411	1.10976	0.363125	3.05613	0.00224213	0.0328902	Slx4ip
ENSMUSG00000050640	Tmem150c	transmembrane protein 150C	161.977	1.10953	0.44516	2.49243	0.0126874	0.0814955	Tmem150c
ENSMUSG00000021840	Mapk1ip1l	mitogen-activated protein kinase 1 interacting protein 1-like	235.525	1.10948	0.402939	2.75346	0.00589697	0.0536095	Mapk1ip1l
ENSMUSG00000060950	Trmt61a	tRNA methyltransferase 61A	12.4316	1.10935	0.953865	1.16301	0.244827	1	Trmt61a
ENSMUSG00000030001	Figla	folliculogenesis specific basic helix-loop-helix	9.3544	1.10933	1.15539	0.960132	0.336989	1	Figla
ENSMUSG00000026070	Il18r1	interleukin 18 receptor 1	11.1629	1.10931	0.961548	1.15367	0.248637	1	Il18r1
ENSMUSG00000074852	Hpse2	heparanase 2	77.63	1.10867	0.487324	2.27502	0.0229045	0.113603	Hpse2
ENSMUSG00000025173	Wdr45b	WD repeat domain 45B	254.563	1.10842	0.437584	2.53304	0.0113077	0.0759545	Wdr45b
ENSMUSG00000051048	P4ha3	procollagen-proline, 2-oxoglutarate 4-dioxygenase (proline 4-hydroxylase), alpha polypeptide III	7.51958	1.10837	1.22263	0.906553	0.364643	1	P4ha3
ENSMUSG00000016181	Utp25	UTP25 small subunit processome component	86.015	1.10781	0.515686	2.14823	0.0316952	0.134654	Utp25
ENSMUSG00000033792	Atp7a	ATPase, Cu++ transporting, alpha polypeptide	33.3795	1.10751	0.733569	1.50976	0.131105	1	Atp7a
ENSMUSG00000024190	Dusp1	dual specificity phosphatase 1	347.846	1.10723	0.461305	2.40022	0.0163852	0.0938529	Dusp1
ENSMUSG00000031684	Slc10a7	solute carrier family 10 (sodium/bile acid cotransporter family), member 7	164.138	1.1069	0.416612	2.65691	0.00788605	0.0628006	Slc10a7
ENSMUSG00000078604	Gm10961	predicted gene 10961	24.9609	1.1067	0.783829	1.41192	0.157974	1	Gm10961
ENSMUSG00000045896	Paip2b	poly(A) binding protein interacting protein 2B	1028.64	1.10659	0.438085	2.52596	0.0115381	0.0767322	Paip2b
ENSMUSG00000020234	Tektip1	tektin bundle interacting protein 1	414.786	1.10648	0.481178	2.29952	0.0214756	0.109787	4930404N11Rik
ENSMUSG00000057469	E2f6	E2F transcription factor 6	26.2853	1.10614	0.738324	1.49818	0.134086	1	E2f6
ENSMUSG00000014077	Chp1	calcineurin-like EF hand protein 1	231.201	1.10572	0.398374	2.77557	0.00551043	0.051949	Chp1
ENSMUSG00000018470	Kcnab3	potassium voltage-gated channel, shaker-related subfamily, beta member 3	63.6945	1.10538	0.532002	2.07778	0.0377297	0.148846	Kcnab3
ENSMUSG00000038028	Tigar	Trp53 induced glycolysis regulatory phosphatase	87.6282	1.10534	0.537023	2.05828	0.0395632	0.151774	Tigar
ENSMUSG00000039461	Tcta	T cell leukemia translocation altered gene	146.242	1.10514	0.44217	2.49934	0.0124423	0.0804165	Tcta
ENSMUSG00000029538	Srsf9	serine and arginine-rich splicing factor 9	208.336	1.10489	0.446	2.47733	0.0132371	0.0835274	Srsf9
ENSMUSG00000029439	Sfswap	splicing factor SWAP	520.008	1.10481	0.389821	2.83415	0.00459475	0.0472935	Sfswap
ENSMUSG00000002014	Ssr4	signal sequence receptor, delta	11.3226	1.10462	1.11861	0.987496	0.323399	1	Ssr4
ENSMUSG00000035239	Neu3	neuraminidase 3	35.7874	1.1046	0.676665	1.63242	0.102592	1	Neu3
ENSMUSG00000038150	Ormdl3	ORM1-like 3 (S. cerevisiae)	255.942	1.10449	0.509308	2.16861	0.0301122	0.131602	Ormdl3
ENSMUSG00000094021	Gm3685	predicted gene 3685	11.7619	1.10438	1.22277	0.903176	0.366433	1	Gm3685
ENSMUSG00000070923	Klhl9	kelch-like 9	454.723	1.1043	0.396203	2.7872	0.00531658	0.0508477	Klhl9
ENSMUSG00000062797	Hikeshi	heat shock protein nuclear import factor	112.615	1.10414	0.539633	2.0461	0.0407466	0.154677	Hikeshi
ENSMUSG00000027201	Myef2	myelin basic protein expression factor 2, repressor	901.448	1.10368	0.348617	3.16589	0.0015461	0.0274047	Myef2
ENSMUSG00000016344	Ppdpf	pancreatic progenitor cell differentiation and proliferation factor	4.84926	1.10337	1.5283	0.721957	0.470321	1	Ppdpf
ENSMUSG00000043467	Zbtb37	zinc finger and BTB domain containing 37	403.662	1.1028	0.372191	2.96299	0.00304666	0.0378783	Zbtb37
ENSMUSG00000032026	Rexo2	RNA exonuclease 2	214.145	1.10257	0.392816	2.80683	0.00500311	0.0493355	Rexo2
ENSMUSG00000017639	Rab11fip4	RAB11 family interacting protein 4 (class II)	505.357	1.10244	0.377495	2.92042	0.0034956	0.0414023	Rab11fip4
ENSMUSG00000091569	Gm8232	predicted gene 8232	154.562	1.10242	0.588373	1.87367	0.0609754	0.194352	Gm8232
ENSMUSG00000037239	Spred3	sprouty-related EVH1 domain containing 3	301.102	1.10191	0.486659	2.26424	0.0235596	0.115457	Spred3
ENSMUSG00000079707	Dynlt2a1	dynein light chain Tctex-type 2A1	1.40529	1.10084	2.73312	0.402777	0.687112	1	Tcte3
ENSMUSG00000054191	Klf1	Kruppel-like transcription factor 1 (erythroid)	6.98492	1.10001	1.21998	0.901658	0.367239	1	Klf1
ENSMUSG00000031278	Acsl4	acyl-CoA synthetase long-chain family member 4	15.0956	1.09902	0.846148	1.29885	0.193997	1	Acsl4
ENSMUSG00000024639	Gnaq	guanine nucleotide binding protein, alpha q polypeptide	44.4472	1.09829	0.592955	1.85223	0.0639933	1	Gnaq
ENSMUSG00000060030	Or2w3b	olfactory receptor family 2 subfamily W member 3B	33.507	1.09825	0.683977	1.60568	0.108344	1	Olfr317
ENSMUSG00000032449	Slc25a36	solute carrier family 25, member 36	243.158	1.0982	0.391394	2.80587	0.00501806	0.0493355	Slc25a36
ENSMUSG00000021264	Yy1	YY1 transcription factor	480.287	1.0982	0.365312	3.0062	0.00264539	0.0357024	Yy1
ENSMUSG00000049184	Purg	purine-rich element binding protein G	52.946	1.0981	0.585363	1.87592	0.0606658	0.193727	Purg
ENSMUSG00000063406	Tmed5	transmembrane p24 trafficking protein 5	441.549	1.09791	0.454886	2.4136	0.0157956	0.0923693	Tmed5
ENSMUSG00000041354	Rgl2	ral guanine nucleotide dissociation stimulator-like 2	226.869	1.09735	0.481754	2.27783	0.0227369	0.1131	Rgl2
ENSMUSG00000054498	Or6f1	olfactory receptor family 6 subfamily F member 1	8.30954	1.09724	1.11036	0.988187	0.323061	1	Olfr308
ENSMUSG00000033554	Dph5	diphthamide biosynthesis 5	65.2598	1.09706	0.529058	2.07362	0.0381146	0.149256	Dph5
ENSMUSG00000022833	Ccdc14	coiled-coil domain containing 14	733.483	1.09705	0.382035	2.87161	0.00408393	0.0447053	Ccdc14
ENSMUSG00000030611	Mrps11	mitochondrial ribosomal protein S11	113.401	1.09694	0.45584	2.40641	0.0161101	0.0932069	Mrps11
ENSMUSG00000049687	Pheta2	PH domain containing endocytic trafficking adaptor 2	246.865	1.09692	0.409543	2.6784	0.00739747	0.0606654	Pheta2
ENSMUSG00000078872	Gm14401	predicted gene 14401	3.08649	1.0967	1.83595	0.597349	0.550275	1	Gm14401
ENSMUSG00000072188	Gm10354	predicted gene 10354	1394.25	1.09634	1.19466	0.917697	0.358777	0.557488	Gm10354
ENSMUSG00000041301	Cftr	cystic fibrosis transmembrane conductance regulator	4122.4	1.09612	0.524871	2.08836	0.0367654	0.146672	Cftr
ENSMUSG00000024232	Bambi	BMP and activin membrane-bound inhibitor	489.717	1.09544	0.468156	2.33989	0.0192892	0.103434	Bambi
ENSMUSG00000005378	Bud23	BUD23, rRNA methyltransferase and ribosome maturation factor	120.264	1.09503	0.460615	2.37733	0.0174385	0.0977948	Bud23
ENSMUSG00000040774	Cept1	choline/ethanolaminephosphotransferase 1	20.1199	1.09488	0.767131	1.42725	0.153509	1	Cept1
ENSMUSG00000025645	Ccdc51	coiled-coil domain containing 51	18.5128	1.09457	0.831186	1.31688	0.187879	1	Ccdc51
ENSMUSG00000020057	Dram1	DNA-damage regulated autophagy modulator 1	1220.2	1.09442	0.477088	2.29395	0.0217933	0.11072	Dram1
ENSMUSG00000078905	Gm14393	predicted gene 14393	4.52721	1.09428	1.51691	0.721389	0.47067	1	Gm14393
ENSMUSG00000030254	Rad18	RAD18 E3 ubiquitin protein ligase	786.018	1.09426	0.353296	3.09729	0.00195301	0.0307611	Rad18
ENSMUSG00000020783	Ncbp3	nuclear cap binding subunit 3	269.936	1.09408	0.404949	2.70178	0.006897	0.0580344	Ncbp3
ENSMUSG00000060397	Zfp128	zinc finger protein 128	517.149	1.09402	0.387409	2.82394	0.00474367	0.0478425	Zfp128
ENSMUSG00000078252	Krtap17-1	keratin associated protein 17-1	16.4865	1.09397	1.01193	1.08107	0.279667	1	Krtap17-1
ENSMUSG00000066688	Pramel21	PRAME like 21	3.93002	1.09389	1.71853	0.636527	0.524433	1	Gm13083
ENSMUSG00000011960	Ccnt1	cyclin T1	1303.12	1.09374	0.359542	3.04203	0.0023499	0.0339478	Ccnt1
ENSMUSG00000034684	Sema3f	sema domain, immunoglobulin domain (Ig), short basic domain, secreted, (semaphorin) 3F	78.4078	1.09322	0.526089	2.07802	0.0377073	0.148846	Sema3f
ENSMUSG00000093848	Gm20865	predicted gene, 20865	14.3809	1.09309	1.18631	0.92142	0.356831	1	Gm20865
ENSMUSG00000038508	Gdf15	growth differentiation factor 15	7.36945	1.09308	1.20724	0.905437	0.365234	1	Gdf15
ENSMUSG00000026034	Clk1	CDC-like kinase 1	869.122	1.09297	0.49925	2.18922	0.0285808	0.128351	Clk1
ENSMUSG00000045657	Pcdhb10	protocadherin beta 10	4.09627	1.09269	1.56291	0.699142	0.484463	1	Pcdhb10
ENSMUSG00000027242	Wdr76	WD repeat domain 76	32.4775	1.09266	0.657098	1.66285	0.0963415	1	Wdr76
ENSMUSG00000053161	Daw1	dynein assembly factor with WDR repeat domains 1	411.055	1.0923	0.378095	2.88897	0.00386509	0.0436044	Daw1
ENSMUSG00000019992	Mtfr2	mitochondrial fission regulator 2	250.49	1.09229	0.460707	2.3709	0.0177447	0.0988564	Mtfr2
ENSMUSG00000020876	Snx11	sorting nexin 11	179.943	1.09213	0.417113	2.6183	0.00883702	0.0663847	Snx11
ENSMUSG00000073771	Btbd19	BTB (POZ) domain containing 19	13.7949	1.09195	0.932	1.17162	0.241349	1	Btbd19
ENSMUSG00000025809	Itgb1	integrin beta 1 (fibronectin receptor beta)	62.2059	1.09171	0.612383	1.78272	0.0746321	0.218554	Itgb1
ENSMUSG00000066415	Msl2	MSL complex subunit 2	888.443	1.09122	0.362544	3.0099	0.00261337	0.0355508	Msl2
ENSMUSG00000100708	Gm21173	predicted gene, 21173	2.98898	1.08955	2.30696	0.47229	0.63672	1	Gm21173
ENSMUSG00000074111	Mrgpra9	MAS-related GPR, member A9	3.62179	1.08947	1.79853	0.605756	0.544677	1	Mrgpra9
ENSMUSG00000059645	Gm7361	predicted gene 7361	1272.55	1.08877	0.566227	1.92285	0.0544983	0.181078	Gm7361
ENSMUSG00000053742	Gm5114	predicted gene 5114	1240.83	1.0886	0.538363	2.02206	0.0431703	0.158956	Gm5114
ENSMUSG00000044814	Or55b3	olfactory receptor family 55 subfamily B member 3	4.08984	1.08828	1.63634	0.665072	0.506005	1	Olfr543
ENSMUSG00000057715	A830018L16Rik	RIKEN cDNA A830018L16 gene	23.2303	1.08827	0.740472	1.4697	0.141642	1	A830018L16Rik
ENSMUSG00000046818	Ddit4l	DNA-damage-inducible transcript 4-like	218.217	1.08786	0.460586	2.3619	0.0181816	0.0997337	Ddit4l
ENSMUSG00000094493	Or2ag18	olfactory receptor family 2 subfamily AG member 18	21.9612	1.0877	0.886639	1.22677	0.21991	1	Olfr700
ENSMUSG00000038286	Bphl	biphenyl hydrolase-like (serine hydrolase, breast epithelial mucin-associated antigen)	78.4539	1.08751	0.491141	2.21424	0.0268121	0.123435	Bphl
ENSMUSG00000034789	Rab24	RAB24, member RAS oncogene family	24.9978	1.08682	0.778299	1.39641	0.162592	1	Rab24
ENSMUSG00000073119	Speer4a	spermatogenesis associated glutamate (E)-rich protein 4A	473.842	1.08648	1.19218	0.911339	0.362117	0.561315	Speer4a
ENSMUSG00000038812	Trmt112	tRNA methyltransferase 11-2	65.7297	1.08641	0.571513	1.90093	0.057311	0.187329	Trmt112
ENSMUSG00000024983	Vti1a	vesicle transport through interaction with t-SNAREs 1A	143.935	1.08634	0.454076	2.39243	0.0167374	0.0953084	Vti1a
ENSMUSG00000089687	Rab42	RAB42, member RAS oncogene family	64.6763	1.08606	0.534885	2.03046	0.04231	0.157507	Rab42
ENSMUSG00000073117	Gm7347	predicted gene 7347	354.026	1.08584	0.513841	2.11318	0.0345855	0.141388	Gm7347
ENSMUSG00000030092	Cntn6	contactin 6	568.359	1.08561	0.483951	2.24323	0.0248819	0.118759	Cntn6
ENSMUSG00000036442	Thap11	THAP domain containing 11	19.1706	1.08557	0.818546	1.32622	0.184767	1	Thap11
ENSMUSG00000027985	Lef1	lymphoid enhancer binding factor 1	755.977	1.08497	0.389457	2.78586	0.00533855	0.0508477	Lef1
ENSMUSG00000089715	Cbx6	chromobox 6	49.5241	1.08482	0.667326	1.62562	0.10403	0.267429	Cbx6
ENSMUSG00000074102	Rbm15b	RNA binding motif protein 15B	331.123	1.08441	0.413531	2.62233	0.00873319	0.0659134	Rbm15b
ENSMUSG00000078958	Atp6ap1l	ATPase, H+ transporting, lysosomal accessory protein 1-like	223.931	1.08427	0.399744	2.7124	0.00667987	0.0570597	Atp6ap1l
ENSMUSG00000050961	AY358078	cDNA sequence AY358078	104.715	1.08367	0.601519	1.80156	0.0716149	0.213409	AY358078
ENSMUSG00000042460	C1galt1	core 1 synthase, glycoprotein-N-acetylgalactosamine 3-beta-galactosyltransferase, 1	545.878	1.08283	0.387033	2.79777	0.0051456	0.0499796	C1galt1
ENSMUSG00000051225	Fam83a	family with sequence similarity 83, member A	56.3915	1.0827	0.543398	1.99246	0.0463206	0.165098	Fam83a
ENSMUSG00000037526	Atg14	autophagy related 14	176.617	1.08263	0.487107	2.22257	0.0262446	0.122138	Atg14
ENSMUSG00000058717	Lypd11	Ly6/PLAUR domain containing 11	71.5746	1.08237	0.514193	2.10499	0.0352926	0.142968	Lypd11
ENSMUSG00000079421	4930402F06Rik	RIKEN cDNA 4930402F06 gene	57.6085	1.08138	0.638069	1.69477	0.0901185	0.246492	4930402F06Rik
ENSMUSG00000022674	Ube2v2	ubiquitin-conjugating enzyme E2 variant 2	422.783	1.08087	0.432158	2.5011	0.012381	0.0803187	Ube2v2
ENSMUSG00000025955	Akr1cl	aldo-keto reductase family 1, member C-like	91.4159	1.08067	0.497378	2.17273	0.0298003	0.131242	Akr1cl
ENSMUSG00000038174	Hycc2	hyccin PI4KA lipid kinase complex subunit 2	824.851	1.08046	0.354275	3.04978	0.0022901	0.0334608	Fam126b
ENSMUSG00000040857	Erf	Ets2 repressor factor	268.761	1.08039	0.626232	1.72523	0.0844869	0.235944	Erf
ENSMUSG00000046318	Ccbe1	collagen and calcium binding EGF domains 1	199.834	1.08037	0.481501	2.24376	0.0248478	0.118652	Ccbe1
ENSMUSG00000060538	Tmem219	transmembrane protein 219	327.533	1.08034	0.370519	2.91575	0.00354829	0.0417365	Tmem219
ENSMUSG00000014351	Gip	gastric inhibitory polypeptide	141.495	1.07988	1.34442	0.803225	0.421845	0.613261	Gip
ENSMUSG00000019189	Rnf145	ring finger protein 145	95.9928	1.07979	0.456527	2.36522	0.0180193	0.0993143	Rnf145
ENSMUSG00000032611	1700102P08Rik	RIKEN cDNA 1700102P08 gene	527.794	1.07979	0.367985	2.93432	0.00334279	0.0402902	1700102P08Rik
ENSMUSG00000079091	Gm3404	predicted gene 3404	445.699	1.07976	1.29518	0.833672	0.404466	0.597513	Gm3404
ENSMUSG00000070933	Speer4d	spermatogenesis associated glutamate (E)-rich protein 4D	447.435	1.07936	1.29607	0.832796	0.40496	0.597968	Speer4d
ENSMUSG00000021186	Fbln5	fibulin 5	44.4694	1.07909	0.586281	1.84056	0.0656859	1	Fbln5
ENSMUSG00000091827	Speer4f2	spermatogenesis associated glutamate (E)-rich protein 4f2	1148.27	1.07905	1.31027	0.823535	0.410204	0.602615	Speer4f2
ENSMUSG00000075205	Or8u10	olfactory receptor family 8 subfamily U member 10	9.56076	1.07883	1.19032	0.906337	0.364758	1	Olfr1037
ENSMUSG00000097333	Zfp87	zinc finger protein 87	1605.36	1.07854	0.537691	2.00587	0.0448705	0.162398	Zfp87
ENSMUSG00000109946	Brd3os	bromodomain containing 3, opposite strand	14.5305	1.07852	0.983308	1.09683	0.272717	1	Brd3os
ENSMUSG00000109398	Gm3854	predicted gene 3854	66.4737	1.07841	0.61684	1.74829	0.0804143	0.228542	Gm3854
ENSMUSG00000051391	Ywhag	tyrosine 3-monooxygenase/tryptophan 5-monooxygenase activation protein, gamma polypeptide	38.0441	1.07822	0.68235	1.58016	0.114071	1	Ywhag
ENSMUSG00000029763	Exoc4	exocyst complex component 4	130.939	1.07661	0.465179	2.31441	0.0206455	0.107166	Exoc4
ENSMUSG00000098557	Kctd12	potassium channel tetramerisation domain containing 12	22.145	1.07624	0.928361	1.15929	0.246336	1	Kctd12
ENSMUSG00000062963	Ufc1	ubiquitin-fold modifier conjugating enzyme 1	617.22	1.07619	0.503833	2.136	0.0326798	0.137148	Ufc1
ENSMUSG00000039533	Mmd2	monocyte to macrophage differentiation-associated 2	32.3264	1.07609	0.70196	1.53298	0.12528	1	Mmd2
ENSMUSG00000026429	Ube2t	ubiquitin-conjugating enzyme E2T	231.782	1.07572	0.455089	2.36375	0.018091	0.0994641	Ube2t
ENSMUSG00000024172	St6gal2	beta galactoside alpha 2,6 sialyltransferase 2	7.55315	1.07561	1.21615	0.884436	0.376461	1	St6gal2
ENSMUSG00000034845	Plvap	plasmalemma vesicle associated protein	3.55476	1.07531	1.62444	0.661956	0.507999	1	Plvap
ENSMUSG00000086727	4931428L18Rik	RIKEN cDNA 4931428L18 gene	274.353	1.07515	0.387727	2.77295	0.00555512	0.0522263	4931428L18Rik
ENSMUSG00000041649	Klf8	Kruppel-like transcription factor 8	8.2475	1.07501	1.12018	0.959673	0.33722	1	Klf8
ENSMUSG00000021361	Tmem14c	transmembrane protein 14C	17.3814	1.07494	0.837482	1.28353	0.199305	1	Tmem14c
ENSMUSG00000073414	Mpig6b	megakaryocyte and platelet inhibitory receptor G6b	27.3977	1.07474	0.716101	1.50082	0.133402	1	Mpig6b
ENSMUSG00000074030	Exoc8	exocyst complex component 8	866.357	1.07467	0.368371	2.91737	0.00352999	0.0417027	Exoc8
ENSMUSG00000072889	Nfxl1	nuclear transcription factor, X-box binding-like 1	897.045	1.07452	0.421237	2.55086	0.0107457	0.0739182	Nfxl1
ENSMUSG00000039754	Alkbh4	alkB homolog 4, lysine demethylase	219.475	1.07416	0.415076	2.58787	0.0096571	0.0695108	Alkbh4
ENSMUSG00000092004	Gm17482	NA	5.85695	1.07405	1.59383	0.673881	0.500387	1	Gm17482
ENSMUSG00000025082	Vwa2	von Willebrand factor A domain containing 2	37.3111	1.07405	0.654179	1.64183	0.100625	1	Vwa2
ENSMUSG00000071613	Gm10340	predicted gene 10340	37.4572	1.07313	0.789461	1.35932	0.174046	1	Gm10340
ENSMUSG00000044167	Foxo1	forkhead box O1	62.3301	1.07311	0.537676	1.99583	0.0459522	0.164287	Foxo1
ENSMUSG00000047996	Prrg1	proline rich Gla (G-carboxyglutamic acid) 1	6.0721	1.07295	1.31621	0.815178	0.41497	1	Prrg1
ENSMUSG00000048230	Fbxo43	F-box protein 43	616.187	1.07262	0.369161	2.90555	0.00366608	0.0426338	Fbxo43
ENSMUSG00000038418	Egr1	early growth response 1	46.1719	1.07167	0.585236	1.83118	0.067073	1	Egr1
ENSMUSG00000031201	Brcc3	BRCA1/BRCA2-containing complex, subunit 3	5.84906	1.07158	1.27086	0.843193	0.399121	1	Brcc3
ENSMUSG00000062170	Fmr1nb	Fmr1 neighbor	75.7034	1.07134	0.541448	1.97866	0.0478542	0.167809	Fmr1nb
ENSMUSG00000074340	Ovgp1	oviductal glycoprotein 1	114.579	1.07123	0.504914	2.12161	0.0338703	0.139608	Ovgp1
ENSMUSG00000061104	Sap18b	Sin3-associated polypeptide 18B	9.20558	1.07065	1.10818	0.966134	0.333977	1	Sap18b
ENSMUSG00000039198	Ptchd3	patched domain containing 3	643.297	1.06996	0.365794	2.92504	0.00344413	0.041173	Ptchd3
ENSMUSG00000071660	Ttc9c	tetratricopeptide repeat domain 9C	107.095	1.0698	0.475735	2.24874	0.024529	0.117958	Ttc9c
ENSMUSG00000030279	C2cd5	C2 calcium-dependent domain containing 5	283.175	1.06927	0.381193	2.80507	0.00503058	0.0493355	C2cd5
ENSMUSG00000020460	Rps27a	ribosomal protein S27A	377.106	1.06912	0.374599	2.85403	0.00431682	0.0460745	Rps27a
ENSMUSG00000029049	Morn1	MORN repeat containing 1	519.662	1.06866	0.435291	2.45504	0.0140868	0.0866756	Morn1
ENSMUSG00000070425	Xntrpc	Xndc1-transient receptor potential cation channel, subfamily C, member 2 readthrough	6.74901	1.06847	1.38714	0.770269	0.44114	1	Xntrpc
ENSMUSG00000026238	Ptma	prothymosin alpha	102.994	1.06807	0.474465	2.25109	0.0243795	0.117787	Ptma
ENSMUSG00000007122	Casq1	calsequestrin 1	87.9097	1.06738	0.531422	2.00854	0.0445857	0.161767	Casq1
ENSMUSG00000026134	Prim2	DNA primase, p58 subunit	302.266	1.06731	0.387265	2.756	0.00585122	0.0534425	Prim2
ENSMUSG00000055421	Pcdh9	protocadherin 9	189.109	1.0673	0.471139	2.26535	0.023491	0.115286	Pcdh9
ENSMUSG00000100586	Vmn1r90	vomeronasal 1 receptor 90	41.0286	1.06677	0.639472	1.66821	0.0952745	1	Vmn1r90
ENSMUSG00000030435	U2af2	U2 small nuclear ribonucleoprotein auxiliary factor (U2AF) 2	243.487	1.06631	0.399342	2.67016	0.00758157	0.061571	U2af2
ENSMUSG00000048703	Speer4b	spermatogenesis associated glutamate (E)-rich protein 4B	1368.16	1.06616	0.588429	1.81188	0.0700052	0.210016	Speer4b
ENSMUSG00000093898	Gm33933	predicted gene, 33933	56.2778	1.06613	1.70814	0.624146	0.532532	0.70589	Gm3629
ENSMUSG00000054027	Nt5dc3	5'-nucleotidase domain containing 3	81.0593	1.06586	0.530491	2.0092	0.0445157	0.161669	Nt5dc3
ENSMUSG00000094921	Vmn2r112	vomeronasal 2, receptor 112	44.2637	1.06539	0.71423	1.49166	0.13579	1	Vmn2r112
ENSMUSG00000034473	Sec22a	SEC22 homolog A, vesicle trafficking protein	374.155	1.06524	0.381946	2.78898	0.00528738	0.0507321	Sec22a
ENSMUSG00000058351	Uqcc5	ubiquinol-cytochrome c reductase complex assembly factor 5	6.12875	1.06511	1.33417	0.798328	0.42468	1	Smim4
ENSMUSG00000010797	Wnt2	wingless-type MMTV integration site family, member 2	51.659	1.06492	0.578235	1.84168	0.0655222	0.20347	Wnt2
ENSMUSG00000109809	Gm34066	predicted gene, 34066	7.09929	1.06484	1.38938	0.766413	0.443431	1	Gm34066
ENSMUSG00000039706	Ldb2	LIM domain binding 2	7.19893	1.06465	1.17517	0.905953	0.364961	1	Ldb2
ENSMUSG00000036925	Mucl2	mucin-like 2	5.20719	1.06457	1.40754	0.75633	0.449451	1	Mucl2
ENSMUSG00000018537	Pcgf2	polycomb group ring finger 2	25.5451	1.06454	0.773007	1.37715	0.168467	1	Pcgf2
ENSMUSG00000047115	Fam221a	family with sequence similarity 221, member A	126.357	1.06344	0.474633	2.24055	0.0250552	0.119214	Fam221a
ENSMUSG00000050608	Micos10	mitochondrial contact site and cristae organizing system subunit 10	445.158	1.06306	0.434285	2.44784	0.0143715	0.0875198	Micos10
ENSMUSG00000048376	F2r	coagulation factor II (thrombin) receptor	25.3691	1.06278	0.753512	1.41043	0.158412	1	F2r
ENSMUSG00000058173	Smco4	single-pass membrane protein with coiled-coil domains 4	442.476	1.0627	0.533932	1.99033	0.0465547	0.165286	Smco4
ENSMUSG00000078768	Zfp566	zinc finger protein 566	6.28001	1.06258	1.43428	0.740846	0.458787	1	Zfp566
ENSMUSG00000092048	Vmn2r85	vomeronasal 2, receptor 85	14.0372	1.06181	0.884468	1.20051	0.229941	1	Vmn2r85
ENSMUSG00000029234	Tmem165	transmembrane protein 165	195.661	1.06177	0.446113	2.38005	0.0173103	0.0974568	Tmem165
ENSMUSG00000014301	Pam16	presequence translocase-asssociated motor 16	248.637	1.06168	0.403287	2.63257	0.00847405	0.0651073	Pam16
ENSMUSG00000071654	Uqcc3	ubiquinol-cytochrome c reductase complex assembly factor 3	72.7958	1.06162	0.551332	1.92556	0.054159	0.180447	Uqcc3
ENSMUSG00000035576	L3mbtl1	L3MBTL1 histone methyl-lysine binding protein	89.49	1.06143	0.485684	2.18544	0.0288566	0.129025	L3mbtl1
ENSMUSG00000001942	Siae	sialic acid acetylesterase	450.928	1.06127	0.383143	2.76989	0.00560748	0.0523348	Siae
ENSMUSG00000028128	F3	coagulation factor III	38.4217	1.06113	0.798616	1.32871	0.183942	1	F3
ENSMUSG00000096806	Or5af1	olfactory receptor family 5 subfamily AF member 1	4.20878	1.05956	1.634	0.648445	0.516697	1	Olfr312
ENSMUSG00000022359	Wdyhv1	N-terminal glutamine amidase 1	13.3055	1.05929	0.95184	1.11289	0.265757	1	Wdyhv1
ENSMUSG00000031980	Agt	angiotensinogen (serpin peptidase inhibitor, clade A, member 8)	21.2027	1.05868	0.806032	1.31345	0.18903	1	Agt
ENSMUSG00000095263	Gm21094	predicted gene, 21094	1.38485	1.05808	2.87961	0.36744	0.713291	1	Gm21094
ENSMUSG00000021127	Zfp36l1	zinc finger protein 36, C3H type-like 1	380.532	1.05777	0.373996	2.8283	0.00467962	0.04762	Zfp36l1
ENSMUSG00000079391	Gm2974	predicted gene 2974	37.5916	1.05774	0.758732	1.39409	0.163292	1	Gm2974
ENSMUSG00000034659	Tmem109	transmembrane protein 109	175.594	1.05765	0.529722	1.99662	0.0458663	0.164287	Tmem109
ENSMUSG00000055341	Zfp457	zinc finger protein 457	60.8499	1.05699	0.578506	1.8271	0.0676843	0.206036	Zfp457
ENSMUSG00000027259	Adal	adenosine deaminase-like	186.48	1.05686	0.417645	2.53052	0.0113894	0.0762044	Adal
ENSMUSG00000062585	Cnr2	cannabinoid receptor 2 (macrophage)	22.5407	1.05659	0.774118	1.3649	0.172285	1	Cnr2
ENSMUSG00000040891	Foxa3	forkhead box A3	37.3052	1.05647	0.646695	1.63364	0.102334	1	Foxa3
ENSMUSG00000089929	Bcl2a1b	B cell leukemia/lymphoma 2 related protein A1b	2.88484	1.05644	2.39558	0.440994	0.659217	1	Bcl2a1b
ENSMUSG00000030213	Atf7ip	activating transcription factor 7 interacting protein	1546.9	1.05523	0.385146	2.7398	0.00614759	0.0546411	Atf7ip
ENSMUSG00000027713	1810062G17Rik	RIKEN cDNA 1810062G17 gene	7.56721	1.05519	1.60289	0.658303	0.510344	1	1810062G17Rik
ENSMUSG00000095294	Potefam3b	POTE ankyrin domain family member 3B	277.671	1.05493	0.548865	1.92201	0.0546041	0.181247	Gm21119
ENSMUSG00000029911	Ssbp1	single-stranded DNA binding protein 1	62.7815	1.05492	0.55403	1.90408	0.0568995	0.18634	Ssbp1
ENSMUSG00000026333	Gin1	gypsy retrotransposon integrase 1	254.291	1.05479	0.408895	2.57961	0.0098911	0.0703941	Gin1
ENSMUSG00000051375	Pcdh1	protocadherin 1	122.794	1.05468	0.57977	1.81913	0.0688917	0.20832	Pcdh1
ENSMUSG00000056131	Pgm3	phosphoglucomutase 3	57.864	1.05358	0.547761	1.92342	0.0544268	0.181017	Pgm3
ENSMUSG00000064367	mt-Nd5	mitochondrially encoded NADH dehydrogenase 5	207.198	1.05349	0.575101	1.83183	0.0669762	0.20519	mt-Nd5
ENSMUSG00000103677	Pcdhga4	protocadherin gamma subfamily A, 4	14.6919	1.05299	0.884083	1.19106	0.233631	1	Pcdhga4
ENSMUSG00000015217	Hmgb3	high mobility group box 3	16.7554	1.0529	0.87341	1.20551	0.228008	1	Hmgb3
ENSMUSG00000027973	1700006A11Rik	RIKEN cDNA 1700006A11 gene	2185.61	1.05215	0.345288	3.04718	0.00231002	0.0335626	1700006A11Rik
ENSMUSG00000018648	Dusp14	dual specificity phosphatase 14	15.0803	1.0521	1.04306	1.00867	0.313134	1	Dusp14
ENSMUSG00000015766	Eps8	epidermal growth factor receptor pathway substrate 8	74.7365	1.05207	0.535915	1.96312	0.0496323	0.172044	Eps8
ENSMUSG00000053347	Zfp943	zinc finger prtoein 943	302.859	1.05162	0.378996	2.77476	0.00552422	0.0520312	Zfp943
ENSMUSG00000057098	Ebf1	early B cell factor 1	39.1935	1.05151	0.613325	1.71444	0.0864487	1	Ebf1
ENSMUSG00000067919	Rex2	reduced expression 2	5.06953	1.05137	1.61238	0.652064	0.51436	1	Rex2
ENSMUSG00000116673	A630089N07Rik	RIKEN cDNA A630089N07 gene	13.7248	1.05136	0.904529	1.16232	0.245104	1	A630089N07Rik
ENSMUSG00000030518	Entrep2	endosomal transmembrane epsin interactor 2	29.9614	1.05089	0.672926	1.56167	0.118366	1	Fam189a1
ENSMUSG00000051232	Tmem199	transmembrane protein 199	60.8182	1.05086	0.583092	1.80222	0.0715104	0.21316	Tmem199
ENSMUSG00000081218	Gm4297	predicted gene 4297	22.8353	1.05056	0.946172	1.11033	0.266856	1	Gm4297
ENSMUSG00000040495	Chrm4	cholinergic receptor, muscarinic 4	124.613	1.05047	0.529741	1.98299	0.0473689	0.167052	Chrm4
ENSMUSG00000091528	Vmn2r-ps158	vomeronasal 2, receptor, pseudogene 158	2.82013	1.05042	1.86838	0.562209	0.573974	1	Vmn2r126
ENSMUSG00000001999	Blvra	biliverdin reductase A	34.3127	1.05028	0.629028	1.66968	0.0949821	1	Blvra
ENSMUSG00000022139	Mbnl2	muscleblind like splicing factor 2	184.943	1.05012	0.451135	2.32773	0.0199265	0.104921	Mbnl2
ENSMUSG00000033685	Ucp2	uncoupling protein 2 (mitochondrial, proton carrier)	25.4996	1.05012	0.701132	1.49775	0.134198	1	Ucp2
ENSMUSG00000026387	Sctr	secretin receptor	17.0872	1.04929	0.85002	1.23443	0.217044	1	Sctr
ENSMUSG00000061273	Mmgt1	membrane magnesium transporter 1	8.84265	1.04894	1.11656	0.93944	0.347505	1	Mmgt1
ENSMUSG00000052395	Rft1	RFT1 homolog	53.7146	1.04872	0.595767	1.76028	0.0783607	0.224824	Rft1
ENSMUSG00000037007	Zfp113	zinc finger protein 113	165.054	1.04871	0.427876	2.45096	0.0142475	0.087194	Zfp113
ENSMUSG00000051257	Trap1a	tumor rejection antigen P1A	25.2725	1.04865	0.861451	1.21731	0.223486	1	Trap1a
ENSMUSG00000071816	Ssxb5	SSX member B5	47.3442	1.04857	0.713447	1.46973	0.141635	1	Ssxb5
ENSMUSG00000106864	Gtf3c2	general transcription factor IIIC, polypeptide 2, beta	288.192	1.0485	0.394562	2.65738	0.00787513	0.0628006	Gtf3c2
ENSMUSG00000031194	4931400O07Rik	RIKEN cDNA 4931400O07 gene	81.4876	1.04825	0.610327	1.71753	0.0858826	0.23892	4931400O07Rik
ENSMUSG00000020385	Clk4	CDC like kinase 4	1939.94	1.04802	0.482645	2.17142	0.0298994	0.131385	Clk4
ENSMUSG00000030402	Ppm1n	protein phosphatase, Mg2+/Mn2+ dependent, 1N (putative)	7.35553	1.04794	1.26853	0.826107	0.408743	1	Ppm1n
ENSMUSG00000079388	2610042L04Rik	RIKEN cDNA 2610042L04 gene	35.7051	1.04784	0.741041	1.41401	0.157358	1	2610042L04Rik
ENSMUSG00000031504	Rab20	RAB20, member RAS oncogene family	49.3003	1.04764	0.586053	1.78762	0.073837	0.217067	Rab20
ENSMUSG00000022965	Ifngr2	interferon gamma receptor 2	93.4779	1.04752	0.522102	2.00635	0.0448189	0.162293	Ifngr2
ENSMUSG00000030463	4933421I07Rik	RIKEN cDNA 4933421I07 gene	1142.88	1.04745	1.27808	0.819553	0.412471	0.604475	4933421I07Rik
ENSMUSG00000025316	Banp	BTG3 associated nuclear protein	193.675	1.04716	0.436236	2.40045	0.0163747	0.0938529	Banp
ENSMUSG00000001525	Tubb5	tubulin, beta 5 class I	15.4668	1.04678	0.85005	1.23143	0.218162	1	Tubb5
ENSMUSG00000028044	Cks1b	CDC28 protein kinase 1b	16.5977	1.04663	0.946972	1.10523	0.269058	1	Cks1b
ENSMUSG00000047030	Spata2	spermatogenesis associated 2	197.7	1.04627	0.417369	2.50683	0.012182	0.0795692	Spata2
ENSMUSG00000032309	Fbxo22	F-box protein 22	96.2653	1.04606	0.516362	2.02583	0.0427823	0.15842	Fbxo22
ENSMUSG00000072258	Taf1a	TATA-box binding protein associated factor, RNA polymerase I, A	380.164	1.04601	0.400684	2.61057	0.00903905	0.0669063	Taf1a
ENSMUSG00000030846	Tial1	Tia1 cytotoxic granule-associated RNA binding protein-like 1	435.474	1.04559	0.375231	2.78651	0.00532784	0.0508477	Tial1
ENSMUSG00000031266	Gla	galactosidase, alpha	9.98141	1.04493	1.2365	0.845067	0.398074	1	Gla
ENSMUSG00000021752	Kctd6	potassium channel tetramerisation domain containing 6	23.2761	1.04487	0.780065	1.33947	0.180418	1	Kctd6
ENSMUSG00000090693	Trim43a	tripartite motif-containing 43A	8.00407	1.04484	1.14334	0.913848	0.360797	1	Trim43a
ENSMUSG00000044501	Zfp758	zinc finger protein 758	314.409	1.04443	0.380406	2.74556	0.00604073	0.0541607	Zfp758
ENSMUSG00000069892	9930111J21Rik2	RIKEN cDNA 9930111J21 gene 2	137.416	1.0442	0.727719	1.4349	0.151316	0.337255	9930111J21Rik2
ENSMUSG00000057836	Xlr3a	X-linked lymphocyte-regulated 3A	3.96983	1.044	1.60379	0.65096	0.515072	1	Xlr3a
ENSMUSG00000059887	Or4e5	olfactory receptor family 4 subfamily E member 5	5.71638	1.04398	1.31364	0.794723	0.426775	1	Olfr1507
ENSMUSG00000051517	Arhgef39	Rho guanine nucleotide exchange factor (GEF) 39	75.8889	1.04397	0.51843	2.0137	0.0440406	0.160585	Arhgef39
ENSMUSG00000074736	Syndig1	synapse differentiation inducing 1	8.11993	1.0436	1.17922	0.884985	0.376165	1	Syndig1
ENSMUSG00000049573	Or6c68	olfactory receptor family 6 subfamily C member 68	4.95252	1.04337	1.61326	0.646743	0.517798	1	Olfr780
ENSMUSG00000041703	Zic5	zinc finger protein of the cerebellum 5	169.551	1.04335	0.568859	1.8341	0.0666387	0.204829	Zic5
ENSMUSG00000080268	Brms1	breast cancer metastasis-suppressor 1	6.50975	1.04309	1.28898	0.809238	0.418378	1	Brms1
ENSMUSG00000021816	Ppp3cb	protein phosphatase 3, catalytic subunit, beta isoform	434.552	1.04269	0.368539	2.82926	0.00466563	0.0476173	Ppp3cb
ENSMUSG00000006390	Elovl1	elongation of very long chain fatty acids (FEN1/Elo2, SUR4/Elo3, yeast)-like 1	30.9117	1.04264	0.721929	1.44424	0.148672	1	Elovl1
ENSMUSG00000027506	Tpd52	tumor protein D52	38.3856	1.04258	0.644922	1.61661	0.105963	1	Tpd52
ENSMUSG00000101480	Or4c115	olfactory receptor family 4 subfamily C member 115	5.44694	1.04251	1.38528	0.752568	0.451709	1	Olfr1220
ENSMUSG00000035383	Pmch	pro-melanin-concentrating hormone	4.21599	1.04251	1.54699	0.673894	0.500378	1	Pmch
ENSMUSG00000058743	Kcnj14	potassium inwardly-rectifying channel, subfamily J, member 14	4.37599	1.04242	1.48682	0.701105	0.483237	1	Kcnj14
ENSMUSG00000064140	Trim38	tripartite motif-containing 38	115.68	1.04215	0.487881	2.13608	0.0326732	0.137148	Trim38
ENSMUSG00000016427	Ndufa1	NADH:ubiquinone oxidoreductase subunit A1	9.55387	1.04181	1.12083	0.929504	0.352628	1	Ndufa1
ENSMUSG00000049357	Brd8dc	BRD8 domain containing	143.702	1.0409	0.469766	2.21579	0.0267057	0.123277	Brd8dc
ENSMUSG00000027487	Cdk5rap1	CDK5 regulatory subunit associated protein 1	110.318	1.04085	0.483601	2.1523	0.0313736	0.133958	Cdk5rap1
ENSMUSG00000074863	Platr25	pluripotency associated transcript 25	66.1031	1.04073	0.52934	1.96609	0.0492879	0.17136	Platr25
ENSMUSG00000007411	Mark3	MAP/microtubule affinity regulating kinase 3	1878.56	1.04002	0.422142	2.46367	0.0137522	0.0855096	Mark3
ENSMUSG00000025903	Lypla1	lysophospholipase 1	203.906	1.04001	0.455365	2.2839	0.0223773	0.112402	Lypla1
ENSMUSG00000062649	Or8g20	olfactory receptor family 8 subfamily G member 20	3.37264	1.03985	1.69044	0.615136	0.538465	1	Olfr44
ENSMUSG00000020072	Pbld2	phenazine biosynthesis-like protein domain containing 2	74.7287	1.03981	0.629496	1.65181	0.0985737	0.259715	Pbld2
ENSMUSG00000079484	Phyhd1	phytanoyl-CoA dioxygenase domain containing 1	3.98764	1.03952	1.64312	0.632649	0.526963	1	Phyhd1
ENSMUSG00000006715	Gmnn	geminin	119.052	1.03947	0.473793	2.19392	0.028241	0.127439	Gmnn
[truncated: 17,908 more rows]

## Sheet: Table S3
Table S3. Expression of 548 TSSK2-associated mRNAs in different cell types during spermatogenesis.
mRNAs were clustered according to their expression patterns to three clusters: 1 (early) = expression peaks in premeiotic/early meiotic cells, 2 (mid) = expression peak in PSpc, 3 (late) = expression peaks in spermatids
															Expression	Polysome
gene_id	gene_name	gene_description	SGA.1	SGA.2	SGB.1	SGB.2	lepSC.1	lepSC.2	pacSC.1	pacSC.2	rST.1	rST.2	eST.1	eST.2	cluster	cluster
ENSMUSG00000000561	Wdr77	WD repeat domain 77	594.082	706.52	603.695	630.381	630.651	686.426	448.901	515.269	252.543	379.623	261.957	299.472	1 (early)	1 (PSpc)
ENSMUSG00000000600	Krit1	KRIT1, ankyrin repeat containing	668.162	509.744	598.399	518.38	874.74	858.259	897.802	1183.54	367.005	558.192	399.377	266.502	1 (early)	1 (PSpc)
ENSMUSG00000001774	Chordc1	cysteine and histidine-rich domain (CHORD)-containing, zinc-binding protein 1	573.944	479.134	500.053	505.494	568.319	594.179	773.491	744.777	150.799	216.928	188.953	156.604	1 (early)	1 (PSpc)
ENSMUSG00000002028	Kmt2a	lysine (K)-specific methyltransferase 2A	2936.61	1695.4	2366.36	2092.35	2430.94	2096.36	783.16	990.036	572.31	932.524	579.741	508.278	1 (early)	1 (PSpc)
ENSMUSG00000003039	Fam32a	family with sequence similarity 32, member A	904.069	1005.74	871.499	899.978	678.84	746.116	809.403	792.029	463.298	477.505	496	565.974	1 (early)	1 (PSpc)
ENSMUSG00000003545	Fosb	FBJ osteosarcoma oncogene B	828.55	762.117	728.519	510.45	3357.01	280.359	2379.87	137.255	152.616	252.641	388.641	82.4234	1 (early)	1 (PSpc)
ENSMUSG00000004631	Sgce	sarcoglycan, epsilon	139.53	129.31	135.415	181.383	174.948	98.5777	188.538	78.7529	50.872	52.9092	49.3853	54.9489	1 (early)	1 (PSpc)
ENSMUSG00000005034	Prkacb	protein kinase, cAMP dependent, catalytic, beta	858.758	906.419	950.176	1152.73	1010.4	848.311	402.63	369.013	261.627	333.328	322.078	236.28	1 (early)	1 (PSpc)
ENSMUSG00000005936	Kctd20	potassium channel tetramerisation domain containing 20	1449.96	1662.91	1423.75	1459.99	1571.91	1425.31	1147.81	947.285	1235.46	1251.3	1056.42	1063.26	1 (early)	1 (PSpc)
ENSMUSG00000006134	Crkl	v-crk avian sarcoma virus CT10 oncogene homolog-like	1176.66	1361.81	1125.69	1248.87	1065.93	883.582	504.15	627.773	470.566	626.974	438.026	428.602	1 (early)	1 (PSpc)
ENSMUSG00000006262	Mob1b	MOB kinase activator 1B	820.639	627.809	788.283	817.712	987.88	902.574	541.444	785.279	410.609	595.228	562.563	497.288	1 (early)	1 (PSpc)
ENSMUSG00000009575	Cbx5	chromobox 5	1723.27	1501.74	1716.52	1637.41	1487.58	1577.24	1604.3	2326.59	1021.07	1391.51	1131.57	1098.98	1 (early)	1 (PSpc)
ENSMUSG00000010554	Mettl16	methyltransferase 16, N6-methyladenosine	1019.86	1035.73	1102.99	891.058	1159.69	1077.12	1000.7	999.037	463.298	519.833	515.325	447.834	1 (early)	1 (PSpc)
ENSMUSG00000011960	Ccnt1	cyclin T1	1011.95	762.117	852.586	791.941	823.408	749.733	453.045	549.02	930.23	829.351	755.81	783.022	1 (early)	1 (PSpc)
ENSMUSG00000014769	Psmb1	proteasome (prosome, macropain) subunit, beta type 1	1829.72	2180.78	1748.29	1806.89	1634.25	1513.94	1681.65	1586.31	1019.26	1040.99	968.382	851.708	1 (early)	1 (PSpc)
ENSMUSG00000014932	Yes1	YES proto-oncogene 1, Src family tyrosine kinase	632.201	499.749	653.624	607.584	906.692	793.144	587.024	823.53	283.43	433.855	375.758	247.27	1 (early)	1 (PSpc)
ENSMUSG00000014956	Ppp1cb	protein phosphatase 1 catalytic subunit beta	2173.51	2164.54	2115.96	2175.61	2191.04	2244.68	2602.24	3213.12	644.984	1167.97	914.702	766.537	1 (early)	1 (PSpc)
ENSMUSG00000015846	Rxra	retinoid X receptor alpha	1119.12	1602.32	1177.89	1354.92	816.075	780.482	245.169	315.012	1357.19	1038.34	1189.54	1233.6	1 (early)	2 (ES)
ENSMUSG00000017376	Nlk	nemo like kinase	619.255	491.628	599.912	474.768	864.788	677.383	500.007	501.768	274.345	424.596	375.758	337.936	1 (early)	1 (PSpc)
ENSMUSG00000017493	Igfbp4	insulin-like growth factor binding protein 4	243.099	280.484	559.817	889.075	434.751	435.008	186.467	139.505	323.4	236.769	242.632	159.352	1 (early)	2 (ES)
ENSMUSG00000017639	Rab11fip4	RAB11 family interacting protein 4 (class II)	3307.73	3778.1	2679.56	2669.21	1926.52	2270.9	1149.19	1208.29	992.003	1211.62	989.853	1195.14	1 (early)	1 (PSpc)
ENSMUSG00000017776	Crk	v-crk avian sarcoma virus CT10 oncogene homolog	1490.96	1324.33	1439.64	1420.34	1285.92	1081.64	797.663	738.027	863.007	761.892	942.615	950.616	1 (early)	1 (PSpc)
ENSMUSG00000018143	Mafk	v-maf musculoaponeurotic fibrosarcoma oncogene family, protein K (avian)	862.354	884.555	744.405	734.454	584.033	474.801	571.14	238.509	354.287	277.773	371.463	332.441	1 (early)	1 (PSpc)
ENSMUSG00000018293	Pfn1	profilin 1	3378.93	4634.54	3767.42	4188.67	3110.3	2396.61	2940.65	3845.39	1084.66	1566.11	1597.51	1497.36	1 (early)	1 (PSpc)
ENSMUSG00000018965	Ywhah	tyrosine 3-monooxygenase/tryptophan 5-monooxygenase activation protein, eta polypeptide	1731.9	1344.32	1397.27	1404.48	840.694	906.191	1057.33	540.02	337.935	341.264	294.165	442.339	1 (early)	1 (PSpc)
ENSMUSG00000020107	Anapc16	anaphase promoting complex subunit 16	419.31	478.509	482.653	500.539	598.7	515.498	535.228	605.272	370.639	387.56	465.94	453.329	1 (early)	1 (PSpc)
ENSMUSG00000020180	Snrpd3	small nuclear ribonucleoprotein D3	936.434	1181.91	953.202	1046.67	1010.93	850.12	1117.42	1244.3	463.298	543.642	560.416	571.469	1 (early)	1 (PSpc)
ENSMUSG00000020255	Nopchap1	NOP protein chaperone 1	1735.5	2152.67	1506.21	1624.52	1453.54	1414.45	1104.99	744.777	370.639	609.778	375.758	522.015	1 (early)	1 (PSpc)
ENSMUSG00000020257	Wdr82	WD repeat domain containing 82	2336.77	2091.45	2115.96	1960.53	1841.67	1751.79	1866.74	1246.55	492.368	666.656	614.096	579.711	1 (early)	1 (PSpc)
ENSMUSG00000020460	Rps27a	ribosomal protein S27A	2948.83	3814.96	2996.53	3553.33	2781.36	2505.14	2459.29	2859.85	922.963	1386.22	1380.64	1068.76	1 (early)	2 (ES)
ENSMUSG00000020883	Fbxl20	F-box and leucine-rich repeat protein 20	1101.86	1187.53	1090.13	1028.83	969.548	1020.14	796.281	861.782	541.423	674.592	626.979	596.196	1 (early)	1 (PSpc)
ENSMUSG00000020894	Vamp2	vesicle-associated membrane protein 2	627.886	647.174	734.571	795.906	864.264	747.924	666.445	749.277	361.554	449.728	450.909	373.653	1 (early)	1 (PSpc)
ENSMUSG00000021108	Prkch	protein kinase C, eta	100.692	144.927	105.911	89.2049	56.0462	81.3944	43.5089	38.2514	179.869	96.5593	105.212	96.1606	1 (early)	2 (ES)
ENSMUSG00000021127	Zfp36l1	zinc finger protein 36, C3H type-like 1	914.138	972.636	1109.8	1232.02	1122.5	617.693	289.369	247.509	1190.04	861.097	1041.39	1379.22	1 (early)	2 (ES)
ENSMUSG00000021264	Yy1	YY1 transcription factor	1267.28	993.25	1152.16	1098.21	1509.06	1284.22	1731.38	1748.31	521.438	765.86	843.845	829.729	1 (early)	1 (PSpc)
ENSMUSG00000021431	Snrnp48	small nuclear ribonucleoprotein 48 (U11/U12)	593.363	631.557	581.756	502.521	556.272	579.709	285.225	465.767	283.43	399.464	339.256	214.301	1 (early)	1 (PSpc)
ENSMUSG00000021589	Rhobtb3	Rho-related BTB domain containing 3	977.43	800.847	726.249	751.303	400.704	405.163	363.955	240.759	468.749	324.069	373.611	332.441	1 (early)	1 (PSpc)
ENSMUSG00000021704	Mtx3	metaxin 3	422.906	304.847	320.76	276.535	267.66	356.327	421.276	452.267	114.462	166.664	141.714	142.867	1 (early)	1 (PSpc)
ENSMUSG00000021816	Ppp3cb	protein phosphatase 3, catalytic subunit, beta isoform	948.661	856.444	960.011	939.625	1201.59	928.801	741.032	938.284	508.72	589.937	566.858	511.025	1 (early)	1 (PSpc)
ENSMUSG00000021936	Mapk8	mitogen-activated protein kinase 8	1019.86	1011.37	942.611	1010.99	1090.54	1104.25	723.076	823.53	993.82	888.874	886.788	879.183	1 (early)	1 (PSpc)
ENSMUSG00000021938	Pspc1	paraspeckle protein 1	1362.22	1411.79	1275.48	1443.14	1850.05	1852.18	2388.84	2943.11	735.827	1182.52	1019.91	881.93	1 (early)	1 (PSpc)
ENSMUSG00000022151	Ttc33	tetratricopeptide repeat domain 33	226.557	257.995	230.735	250.765	211.614	235.139	221.688	249.759	99.9271	153.437	141.714	140.12	1 (early)	1 (PSpc)
ENSMUSG00000022365	Derl1	Der1-like domain family, member 1	966.642	830.207	852.586	842.491	776.267	699.088	828.05	740.277	813.952	689.142	747.221	785.77	1 (early)	1 (PSpc)
ENSMUSG00000022378	Cyrib	CYFIP related Rac1 interactor B	1456.44	1571.71	1340.53	1421.33	1521.11	1245.33	1158.86	1206.04	530.522	706.338	650.598	538.499	1 (early)	1 (PSpc)
ENSMUSG00000022677	Cep20	centrosomal protein 20	318.618	289.854	280.665	364.749	425.847	378.032	396.414	303.761	372.455	291.001	328.52	423.107	1 (early)	1 (PSpc)
ENSMUSG00000022708	Zbtb20	zinc finger and BTB domain containing 20	1793.03	817.714	1028.85	1127.95	974.262	859.164	646.418	774.028	192.587	243.382	221.16	225.291	1 (early)	1 (PSpc)
ENSMUSG00000022788	Fgd4	FYVE, RhoGEF and PH domain containing 4	274.745	209.894	200.475	203.189	138.806	140.179	136.742	83.253	50.872	64.8138	42.9438	71.4336	1 (early)	1 (PSpc)
ENSMUSG00000022811	Zfp148	zinc finger protein 148	1302.52	1146.92	1090.89	1141.82	848.027	901.67	731.363	666.024	288.88	354.492	302.753	310.461	1 (early)	1 (PSpc)
ENSMUSG00000022828	Gtf2e1	general transcription factor II E, polypeptide 1 (alpha subunit)	1009.08	1091.33	988.758	930.704	977.928	1017.43	1155.4	1464.8	394.258	576.71	476.676	387.39	1 (early)	1 (PSpc)
ENSMUSG00000023036	Pcdhgc4	protocadherin gamma subfamily C, 4	2.15768	9.37029	4.53906	10.9028	3.14278	1.80877	2.07185	0	7.26742	2.64546	2.14719	10.9898	1 (early)	1 (PSpc)
ENSMUSG00000023845	Lnpep	leucyl/cystinyl aminopeptidase	1127.75	802.721	998.593	1017.93	932.882	985.777	580.809	747.027	152.616	301.582	234.043	192.321	1 (early)	1 (PSpc)
ENSMUSG00000023984	Gm20517	predicted gene 20517	20.8576	11.2443	14.3737	17.841	28.8088	16.2789	15.1936	9.00033	9.08428	17.1955	17.1775	35.7168	1 (early)	2 (ES)
ENSMUSG00000024188	Luc7l	Luc7-like	1245.7	1207.52	1165.02	1135.88	1341.97	1282.41	973.079	1084.54	457.848	615.069	519.619	398.38	1 (early)	1 (PSpc)
ENSMUSG00000024201	Kdm4b	lysine (K)-specific demethylase 4B	989.657	787.104	827.621	756.259	852.741	745.211	1034.54	501.768	457.848	388.883	528.208	565.974	1 (early)	1 (PSpc)
ENSMUSG00000024219	Anks1	ankyrin repeat and SAM domain containing 1	637.236	590.328	644.546	505.494	689.316	602.319	635.368	533.27	588.661	584.646	433.732	524.762	1 (early)	1 (PSpc)
ENSMUSG00000024222	Fkbp5	FK506 binding protein 5	1923.93	1767.24	1768.72	1802.93	1605.44	1595.33	1264.52	724.526	872.091	722.21	1187.39	1316.03	1 (early)	1 (PSpc)
ENSMUSG00000024238	Zeb1	zinc finger E-box binding homeobox 1	496.986	476.011	503.079	590.735	411.704	425.964	310.778	360.013	361.554	378.301	253.368	362.663	1 (early)	1 (PSpc)
ENSMUSG00000024298	Zfp871	zinc finger protein 871	716.351	473.512	552.252	573.885	459.893	435.008	275.556	218.258	123.546	156.082	128.831	109.898	1 (early)	1 (PSpc)
ENSMUSG00000024477	Pggt1b	protein geranylgeranyltransferase type I, beta subunit	691.178	608.444	615.799	687.869	541.082	622.215	477.907	654.774	201.671	316.132	276.987	236.28	1 (early)	1 (PSpc)
ENSMUSG00000024764	Naa40	N(alpha)-acetyltransferase 40, NatD catalytic subunit	1484.49	1670.41	1277.74	1419.35	1358.73	1364.71	2086.35	2873.36	893.893	1231.46	1112.24	986.333	1 (early)	1 (PSpc)
ENSMUSG00000024976	Shoc2	Shoc2, leucine rich repeat scaffold protein	916.296	862.066	1025.07	912.863	1319.97	1064.46	924.046	783.029	568.676	648.138	596.918	601.691	1 (early)	1 (PSpc)
ENSMUSG00000024985	Tcf7l2	transcription factor 7 like 2, T cell specific, HMG box	354.579	329.834	266.291	313.208	168.139	148.319	127.074	99.0036	138.081	108.464	113.801	104.403	1 (early)	1 (PSpc)
ENSMUSG00000025104	Hdgfl3	HDGF like 3	1167.31	1120.69	1086.35	1117.04	1157.59	1090.69	800.425	929.284	630.449	761.892	635.568	535.752	1 (early)	1 (PSpc)
ENSMUSG00000025147	Mob2	MOB kinase activator 2	510.652	634.681	540.904	559.017	617.032	471.183	381.911	344.263	256.177	326.714	276.987	274.745	1 (early)	1 (PSpc)
ENSMUSG00000025609	Mkln1	muskelin 1, intracellular mediator containing kelch motifs	1073.81	1076.96	1081.05	1136.87	1303.73	1276.08	1484.14	1491.8	988.37	1107.12	970.529	920.394	1 (early)	1 (PSpc)
ENSMUSG00000025856	Pdgfa	platelet derived growth factor, alpha	426.502	486.63	441.802	447.016	422.704	350.9	145.72	299.261	328.851	350.523	341.403	274.745	1 (early)	2 (ES)
ENSMUSG00000025869	Nop16	NOP16 nucleolar protein	539.421	712.766	558.304	579.832	540.558	548.056	585.643	551.27	158.066	305.551	259.81	228.038	1 (early)	1 (PSpc)
ENSMUSG00000025899	Alkbh8	alkB homolog 8, tRNA methyltransferase	283.376	229.26	240.57	280.5	184.376	247.801	221.688	209.258	65.4068	67.4592	96.6234	178.584	1 (early)	1 (PSpc)
ENSMUSG00000025940	Tmem70	transmembrane protein 70	256.045	269.24	262.509	246.8	348.849	320.151	444.067	490.518	188.953	219.573	199.688	178.584	1 (early)	1 (PSpc)
ENSMUSG00000025958	Creb1	cAMP responsive element binding protein 1	922.05	842.076	875.282	909.89	683.555	657.486	456.498	580.521	307.049	357.137	298.459	307.714	1 (early)	1 (PSpc)
ENSMUSG00000026005	Rpe	ribulose-5-phosphate-3-epimerase	251.01	244.252	270.074	260.677	313.754	287.594	192.682	218.258	161.7	198.409	176.069	175.837	1 (early)	1 (PSpc)
ENSMUSG00000026361	Cdc73	cell division cycle 73, Paf1/RNA polymerase II complex component	1173.78	988.878	1136.28	1054.6	1259.21	1280.61	1321.84	1615.56	757.629	896.811	841.698	805.002	1 (early)	1 (PSpc)
ENSMUSG00000026383	Epb41l5	erythrocyte membrane protein band 4.1 like 5	1389.55	1288.1	1348.86	1210.21	1442.54	1538.35	1406.1	1485.05	579.577	917.974	820.226	766.537	1 (early)	1 (PSpc)
ENSMUSG00000026565	Pou2f1	POU domain, class 2, transcription factor 1	845.092	747.124	774.666	736.436	780.457	764.203	625.008	816.78	610.464	706.338	538.944	670.377	1 (early)	1 (PSpc)
ENSMUSG00000026600	Soat1	sterol O-acyltransferase 1	1526.92	1221.89	1270.18	1233.01	1559.87	1941.71	2218.95	1453.55	445.13	534.383	474.528	511.025	1 (early)	1 (PSpc)
ENSMUSG00000026657	Frmd4a	FERM domain containing 4A	509.213	434.781	447.097	439.086	136.187	155.554	129.145	74.2527	401.525	283.064	365.022	351.673	1 (early)	2 (ES)
ENSMUSG00000027130	Slc12a6	solute carrier family 12, member 6	727.858	666.54	627.903	617.496	522.225	696.375	830.122	1046.29	267.078	411.369	302.753	321.451	1 (early)	1 (PSpc)
ENSMUSG00000027201	Myef2	myelin basic protein expression factor 2, repressor	1058.7	1055.72	955.472	968.369	890.454	1099.73	1449.61	2461.59	445.13	719.565	599.065	472.561	1 (early)	1 (PSpc)
ENSMUSG00000027381	Bcl2l11	BCL2-like 11 (apoptosis facilitator)	541.578	479.134	505.348	415.298	313.754	368.988	257.6	168.756	452.397	284.387	624.832	568.721	1 (early)	2 (ES)
ENSMUSG00000027479	Mapre1	microtubule-associated protein, RP/EB family, member 1	3334.34	3193.39	2874.74	3086.49	2191.57	2399.33	2649.9	2315.33	521.438	788.347	684.953	832.476	1 (early)	1 (PSpc)
ENSMUSG00000027589	Pcmtd2	protein-L-isoaspartate (D-aspartate) O-methyltransferase domain containing 2	610.624	528.484	486.436	552.079	405.419	446.765	394.342	339.762	294.331	343.91	334.961	313.209	1 (early)	1 (PSpc)
ENSMUSG00000027651	Rprd1b	regulation of nuclear pre-mRNA domain containing 1B	427.94	413.542	447.854	463.865	453.608	495.602	467.548	720.026	199.854	333.328	268.398	263.755	1 (early)	1 (PSpc)
ENSMUSG00000027739	Rab33b	RAB33B, member RAS oncogene family	185.561	160.544	199.719	171.472	169.186	136.562	118.096	159.756	94.4765	125.659	120.243	87.9183	1 (early)	1 (PSpc)
ENSMUSG00000027848	Olfml3	olfactomedin-like 3	105.007	65.592	123.311	241.844	209.519	177.259	265.888	94.5035	70.8574	75.3956	88.0347	68.6862	1 (early)	1 (PSpc)
ENSMUSG00000027955	Gask1b	golgi associated kinase 1B	596.24	505.371	467.523	565.955	118.378	132.944	118.096	110.254	490.551	181.214	566.858	653.892	1 (early)	2 (ES)
ENSMUSG00000028098	Rnf115	ring finger protein 115	723.543	916.414	748.188	765.18	839.646	626.737	428.183	472.517	361.554	417.983	358.58	280.239	1 (early)	1 (PSpc)
ENSMUSG00000028165	Cisd2	CDGSH iron sulfur domain 2	361.052	322.338	319.247	366.731	419.037	288.498	227.213	297.011	196.22	244.705	206.13	200.564	1 (early)	1 (PSpc)
ENSMUSG00000028232	Tmem68	transmembrane protein 68	130.899	95.5769	120.285	109.028	144.044	139.275	129.836	135.005	45.4214	55.5546	42.9438	24.727	1 (early)	1 (PSpc)
ENSMUSG00000028347	Tmeff1	transmembrane protein with EGF-like and two follistatin-like domains 1	1288.14	1130.06	1175.62	1153.72	759.505	723.506	601.527	333.012	861.19	583.324	882.494	747.305	1 (early)	2 (ES)
ENSMUSG00000028413	B4galt1	UDP-Gal:betaGlcNAc beta 1,4- galactosyltransferase, polypeptide 1	1335.61	1300.6	1177.89	1311.31	666.269	718.984	760.369	382.514	483.284	423.273	431.585	425.854	1 (early)	1 (PSpc)
ENSMUSG00000028578	Caap1	caspase activity and apoptosis inhibitor 1	161.107	136.806	161.137	147.684	240.423	206.199	238.953	222.758	110.828	126.982	130.978	131.877	1 (early)	1 (PSpc)
ENSMUSG00000028701	Lurap1	leucine rich adaptor protein 1	132.338	98.0757	100.616	78.3021	60.7604	79.5857	40.0558	58.5021	127.18	93.9138	70.8572	82.4234	1 (early)	2 (ES)
ENSMUSG00000028820	Sfpq	splicing factor proline/glutamine rich (polypyrimidine tract binding protein associated)	5420.82	5181.14	4848.47	4751.65	4487.37	4135.74	4347.43	4848.93	2480.01	3112.38	2340.43	2393.03	1 (early)	1 (PSpc)
ENSMUSG00000028945	Rheb	Ras homolog enriched in brain	755.908	812.092	816.274	805.818	1011.45	726.219	540.753	684.025	287.063	462.955	472.381	282.987	1 (early)	1 (PSpc)
ENSMUSG00000029027	Dffb	DNA fragmentation factor, beta subunit	87.7458	90.5794	76.4075	82.2667	46.6179	56.9761	76.6585	63.0023	38.154	38.3592	42.9438	35.7168	1 (early)	1 (PSpc)
ENSMUSG00000029179	Zcchc4	zinc finger, CCHC domain containing 4	207.857	201.774	180.806	182.374	232.042	210.721	157.461	177.757	90.8428	95.2365	57.9741	76.9285	1 (early)	1 (PSpc)
ENSMUSG00000029267	Mtf2	metal response element binding transcription factor 2	937.154	1011.37	862.421	832.579	894.121	996.63	893.658	1525.56	461.481	650.783	463.793	417.612	1 (early)	1 (PSpc)
ENSMUSG00000029283	Cdc7	cell division cycle 7 (S. cerevisiae)	815.604	780.233	830.647	701.745	1069.07	995.725	676.805	879.782	317.95	506.605	386.494	288.482	1 (early)	1 (PSpc)
ENSMUSG00000029326	Enoph1	enolase-phosphatase 1	553.805	589.703	566.626	547.123	489.226	491.984	551.112	499.518	334.302	388.883	422.996	425.854	1 (early)	1 (PSpc)
ENSMUSG00000029439	Sfswap	splicing factor SWAP	1168.03	1406.17	1207.39	1172.55	1348.78	1098.82	1145.73	1408.55	728.559	948.397	674.217	700.599	1 (early)	1 (PSpc)
ENSMUSG00000029471	Camkk2	calcium/calmodulin-dependent protein kinase kinase 2, beta	2858.21	2723.01	2286.17	2444.21	1284.35	1318.59	1417.15	654.774	472.383	448.405	465.94	645.65	1 (early)	1 (PSpc)
ENSMUSG00000029638	Glcci1	glucocorticoid induced transcript 1	26.6114	19.3653	18.1562	22.7968	58.6652	18.0877	72.5148	27.001	14.5348	25.1319	4.29438	21.9796	1 (early)	1 (PSpc)
ENSMUSG00000029735	Tpk1	thiamine pyrophosphokinase	111.48	126.811	115.746	140.745	86.4264	101.291	52.4869	40.5015	70.8574	58.2001	98.7706	96.1606	1 (early)	2 (ES)
ENSMUSG00000029823	Luc7l2	LUC7-like 2 (S. cerevisiae)	1934.72	1700.39	1818.65	1890.15	2658.79	2557.59	2689.26	3955.64	1131.9	1833.3	1573.89	1288.55	1 (early)	1 (PSpc)
ENSMUSG00000029863	Casp2	caspase 2	1051.51	1141.93	1006.16	939.625	898.311	878.156	350.143	531.019	234.374	354.492	281.282	228.038	1 (early)	1 (PSpc)
ENSMUSG00000029910	Mad2l1	MAD2 mitotic arrest deficient-like 1	568.19	737.754	605.964	639.302	710.792	626.737	571.831	636.773	196.22	280.419	208.277	200.564	1 (early)	1 (PSpc)
ENSMUSG00000030232	Aebp2	AE binding protein 2	934.996	840.827	890.412	886.102	1168.07	880.869	1179.57	1316.3	514.17	736.76	629.126	620.923	1 (early)	1 (PSpc)
ENSMUSG00000030279	C2cd5	C2 calcium-dependent domain containing 5	767.416	718.389	857.125	845.464	1355.06	1144.04	871.559	994.536	310.682	576.71	459.498	387.39	1 (early)	1 (PSpc)
ENSMUSG00000030557	Mef2a	myocyte enhancer factor 2A	1716.8	1343.07	1437.37	1507.56	1353.49	1131.38	1073.22	967.535	566.859	558.192	674.217	648.397	1 (early)	1 (PSpc)
ENSMUSG00000030609	Aen	apoptosis enhancing nuclease	727.858	846.449	756.51	681.922	785.171	643.92	397.105	411.765	219.84	292.323	216.866	184.079	1 (early)	1 (PSpc)
ENSMUSG00000030741	Spns1	SPNS lysolipid transporter 1, lysophospholipid	594.801	624.061	630.172	616.505	532.701	449.478	425.42	310.511	245.276	346.555	289.87	236.28	1 (early)	1 (PSpc)
ENSMUSG00000030795	Fus	fused in sarcoma	6384.58	6655.4	5509.66	5615.94	5702.05	6430.16	5359.88	5373.2	3243.09	4683.79	3270.17	3406.83	1 (early)	1 (PSpc)
ENSMUSG00000030956	Fam53b	family with sequence similarity 53, member B	487.636	597.2	584.782	630.381	581.938	509.167	314.231	450.016	327.034	444.437	311.342	326.946	1 (early)	1 (PSpc)
ENSMUSG00000031586	Rbpms	RNA binding protein gene with multiple splicing	531.509	563.467	519.722	683.904	485.559	293.02	365.336	177.757	214.389	134.918	146.009	206.058	1 (early)	1 (PSpc)
ENSMUSG00000031990	Jam3	junction adhesion molecule 3	667.443	589.079	646.059	651.196	655.793	520.924	617.412	537.77	339.752	324.069	401.524	357.168	1 (early)	1 (PSpc)
ENSMUSG00000032171	Pin1	peptidyl-prolyl cis/trans isomerase, NIMA-interacting 1	739.366	782.731	717.171	697.78	979.5	898.956	1506.24	1143.04	347.02	468.246	429.438	467.066	1 (early)	1 (PSpc)
ENSMUSG00000032180	Tmed1	transmembrane p24 trafficking protein 1	193.472	233.008	179.293	236.889	126.759	138.371	165.748	119.254	138.081	142.855	156.745	195.069	1 (early)	1 (PSpc)
ENSMUSG00000032349	Elovl5	ELOVL family member 5, elongation of long chain fatty acids (yeast)	1731.18	1681.65	1671.13	1666.15	1211.02	1059.03	1002.09	468.017	537.789	484.119	438.026	409.369	1 (early)	1 (PSpc)
ENSMUSG00000032423	Syncrip	synaptotagmin binding, cytoplasmic RNA interacting protein	1762.83	1691.02	1619.69	1711.74	1557.25	1553.73	966.173	1260.05	737.644	965.593	736.485	805.002	1 (early)	1 (PSpc)
ENSMUSG00000032434	Cmtm6	CKLF-like MARVEL transmembrane domain containing 6	1312.59	1124.43	1203.61	1114.07	1138.21	1121.43	1120.18	796.529	408.793	514.542	534.65	489.045	1 (early)	1 (PSpc)
ENSMUSG00000032449	Slc25a36	solute carrier family 25, member 36	1296.77	1076.33	1162.76	1058.56	1117.26	1258.9	1070.46	958.535	323.4	386.237	371.463	266.502	1 (early)	1 (PSpc)
ENSMUSG00000033009	Ogfod1	2-oxoglutarate and iron-dependent oxygenase domain containing 1	440.167	434.157	401.707	396.466	324.23	413.303	231.357	267.76	579.577	390.205	395.083	445.086	1 (early)	2 (ES)
ENSMUSG00000033565	Rbfox2	RNA binding protein, fox-1 homolog (C. elegans) 2	938.592	968.888	814.761	823.659	748.505	642.112	651.252	695.275	330.668	395.496	208.277	225.291	1 (early)	1 (PSpc)
ENSMUSG00000033610	Pank1	pantothenate kinase 1	708.439	609.069	540.148	594.699	292.279	363.562	330.806	173.256	148.982	153.437	184.658	162.099	1 (early)	1 (PSpc)
ENSMUSG00000033713	Foxn3	forkhead box N3	1893.73	1602.32	1525.88	1571.99	1183.78	1030.09	898.493	551.27	205.305	341.264	227.602	315.956	1 (early)	1 (PSpc)
ENSMUSG00000034101	Ctnnd1	catenin (cadherin associated protein), delta 1	612.782	530.358	537.878	533.247	294.374	400.642	380.53	443.266	109.011	195.764	184.658	186.826	1 (early)	1 (PSpc)
ENSMUSG00000034111	Tmed8	transmembrane p24 trafficking protein 8	495.548	468.514	498.54	496.574	482.417	472.992	351.524	409.515	281.613	388.883	276.987	274.745	1 (early)	1 (PSpc)
ENSMUSG00000034275	Igsf9b	immunoglobulin superfamily, member 9B	1333.45	798.973	978.923	841.499	508.607	531.777	319.756	321.762	276.162	246.028	206.13	271.997	1 (early)	1 (PSpc)
ENSMUSG00000034345	Gtf2h5	general transcription factor IIH, polypeptide 5	432.975	480.383	463.74	501.53	452.56	419.634	355.668	384.764	185.319	239.414	272.693	195.069	1 (early)	1 (PSpc)
ENSMUSG00000034520	Gjc1	gap junction protein, gamma 1	797.623	885.804	849.56	831.588	869.502	753.351	342.546	549.02	287.063	453.696	369.316	326.946	1 (early)	1 (PSpc)
ENSMUSG00000034575	Tent4a	terminal nucleotidyltransferase 4A	768.135	857.069	649.842	741.392	619.651	519.116	530.394	373.514	321.584	437.824	285.576	313.209	1 (early)	1 (PSpc)
ENSMUSG00000034832	Tet3	tet methylcytosine dioxygenase 3	3112.1	2382.55	2432.93	2313.38	1580.82	1364.71	768.657	762.778	316.133	484.119	279.134	304.967	1 (early)	1 (PSpc)
ENSMUSG00000035007	Rundc1	RUN domain containing 1	418.59	415.416	394.141	407.369	485.559	357.231	323.899	348.763	199.854	280.419	242.632	192.321	1 (early)	1 (PSpc)
ENSMUSG00000035164	Zc3h12c	zinc finger CCCH type containing 12C	392.698	256.746	268.561	241.844	283.898	264.08	377.077	360.013	89.0259	140.209	118.095	107.15	1 (early)	1 (PSpc)
ENSMUSG00000035725	Prkx	protein kinase, X-linked	342.352	354.197	363.125	329.067	388.133	305.681	158.842	146.255	141.715	104.496	111.654	131.877	1 (early)	1 (PSpc)
ENSMUSG00000035764	Fbxo45	F-box protein 45	417.152	399.799	400.194	358.802	533.749	435.912	342.546	342.013	367.005	362.428	347.844	277.492	1 (early)	1 (PSpc)
ENSMUSG00000035840	Lysmd3	LysM, putative peptidoglycan-binding, domain containing 3	245.257	189.904	230.735	209.136	198.519	175.45	200.279	189.007	105.378	160.05	111.654	112.645	1 (early)	1 (PSpc)
ENSMUSG00000036019	Tmtc2	transmembrane and tetratricopeptide repeat containing 2	663.847	540.978	464.497	498.556	292.279	333.717	372.243	236.259	167.151	84.6547	137.42	118.14	1 (early)	1 (PSpc)
ENSMUSG00000036275	9530068E07Rik	RIKEN cDNA 9530068E07 gene	1913.15	1905.92	1827.73	2118.12	1739.53	1535.64	1850.16	1460.3	1482.55	1431.19	1303.34	1436.91	1 (early)	1 (PSpc)
ENSMUSG00000036473	Tbc1d24	TBC1 domain family, member 24	399.171	431.658	423.645	370.696	273.946	416.92	136.052	195.757	136.264	187.828	88.0347	96.1606	1 (early)	1 (PSpc)
ENSMUSG00000036698	Ago2	argonaute RISC catalytic subunit 2	804.096	536.605	616.555	591.726	538.463	651.156	1029.71	1064.29	188.953	351.846	227.602	247.27	1 (early)	1 (PSpc)
ENSMUSG00000037234	Hook3	hook microtubule tethering protein 3	740.085	685.905	715.658	784.012	714.982	701.801	373.624	427.516	281.613	400.787	238.338	282.987	1 (early)	1 (PSpc)
ENSMUSG00000037296	Lsm1	LSM1 homolog, mRNA degradation associated	447.36	478.509	441.045	431.157	548.939	420.538	371.552	353.263	303.415	293.646	319.931	266.502	1 (early)	1 (PSpc)
ENSMUSG00000037300	Ttc13	tetratricopeptide repeat domain 13	754.47	804.595	770.883	752.295	759.505	630.355	516.582	436.516	198.037	276.45	223.308	156.604	1 (early)	1 (PSpc)
ENSMUSG00000037720	Tmem33	transmembrane protein 33	558.84	481.633	529.557	501.53	723.887	549.865	634.677	652.524	472.383	449.728	433.732	412.117	1 (early)	1 (PSpc)
ENSMUSG00000038072	Galnt11	polypeptide N-acetylgalactosaminyltransferase 11	681.109	675.285	631.685	674.984	628.556	539.916	245.86	220.508	228.924	244.705	201.836	167.594	1 (early)	1 (PSpc)
ENSMUSG00000038332	Sesn1	sestrin 1	604.87	547.849	576.46	565.955	576.7	618.598	672.661	495.018	236.191	224.864	268.398	261.007	1 (early)	1 (PSpc)
ENSMUSG00000038393	Txnip	thioredoxin interacting protein	1826.12	2516.86	1870.85	2422.41	1581.87	1624.27	1262.45	1008.04	601.379	761.892	513.178	491.793	1 (early)	1 (PSpc)
ENSMUSG00000038544	Inip	INTS3 and NABP interacting protein	347.387	354.197	292.769	294.376	356.706	302.064	240.335	310.511	225.29	218.25	229.749	175.837	1 (early)	1 (PSpc)
ENSMUSG00000038628	Polr3k	polymerase (RNA) III (DNA directed) polypeptide K	333.002	319.214	279.909	288.429	307.469	312.916	310.778	238.509	299.781	292.323	309.195	315.956	1 (early)	1 (PSpc)
ENSMUSG00000038827	Abitram	actin binding transcription modulator	527.194	538.479	543.93	554.061	754.267	687.331	653.324	933.784	276.162	403.433	304.901	269.25	1 (early)	1 (PSpc)
ENSMUSG00000038893	Fam117a	family with sequence similarity 117, member A	588.328	616.565	577.973	629.39	540.558	484.749	327.352	423.015	208.938	289.678	307.048	266.502	1 (early)	1 (PSpc)
ENSMUSG00000039197	Adk	adenosine kinase	645.866	539.729	600.669	486.662	759.505	617.693	609.815	270.01	192.587	210.314	253.368	228.038	1 (early)	1 (PSpc)
ENSMUSG00000039680	Mrps6	mitochondrial ribosomal protein S6	284.814	267.366	252.674	230.942	316.897	304.777	426.111	245.259	161.7	195.764	193.247	230.785	1 (early)	1 (PSpc)
ENSMUSG00000039835	Nhsl1	NHS-like 1	1513.25	1132.56	1213.44	1146.78	675.174	602.319	843.243	452.267	521.438	432.533	390.788	511.025	1 (early)	1 (PSpc)
ENSMUSG00000040151	Hs2st1	heparan sulfate 2-O-sulfotransferase 1	639.393	659.668	627.903	633.355	617.032	461.235	194.754	222.758	521.438	390.205	352.139	445.086	1 (early)	2 (ES)
ENSMUSG00000040204	Pclaf	PCNA clamp associated factor	69.0459	96.2016	72.6249	85.2402	80.6647	60.5936	30.3871	38.2514	81.7585	85.9774	62.2684	63.1913	1 (early)	2 (ES)
ENSMUSG00000040464	Gtpbp10	GTP-binding protein 10 (putative)	207.857	217.391	189.884	253.738	242.518	216.147	148.483	202.507	81.7585	117.723	100.918	71.4336	1 (early)	1 (PSpc)
ENSMUSG00000040865	Ino80d	INO80 complex subunit D	906.946	637.179	719.441	670.028	712.887	704.514	472.382	679.525	268.895	346.555	272.693	304.967	1 (early)	1 (PSpc)
ENSMUSG00000040877	Wdr25	WD repeat domain 25	150.319	133.683	131.633	141.737	153.996	140.179	178.87	177.757	98.1102	169.309	111.654	131.877	1 (early)	1 (PSpc)
ENSMUSG00000041079	Rwdd2b	RWD domain containing 2B	95.6573	114.317	71.8684	84.2491	56.0462	72.3506	105.664	110.254	56.3225	66.1365	73.0044	46.7066	1 (early)	1 (PSpc)
ENSMUSG00000041459	Tardbp	TAR DNA binding protein	2313.76	2216.39	2257.42	2133.98	2701.22	2928.39	3664.41	4227.9	841.204	1567.43	1262.55	934.132	1 (early)	1 (PSpc)
ENSMUSG00000041697	Cox6a1	cytochrome c oxidase subunit 6A1	1788.72	2379.43	2054.68	2297.52	2356.56	1674.01	2154.73	2157.83	1344.47	1617.7	1644.75	1923.21	1 (early)	1 (PSpc)
ENSMUSG00000042138	Msantd2	Myb/SANT-like DNA-binding domain containing 2	249.572	234.257	215.605	182.374	225.233	220.669	265.197	344.263	114.462	187.828	182.511	142.867	1 (early)	1 (PSpc)
ENSMUSG00000042460	C1galt1	core 1 synthase, glycoprotein-N-acetylgalactosamine 3-beta-galactosyltransferase, 1	532.228	417.29	393.385	454.945	305.897	313.821	384.674	540.02	196.22	191.796	195.394	170.342	1 (early)	1 (PSpc)
ENSMUSG00000042787	Exog	endo/exonuclease (5'-3'), endonuclease G-like	171.176	178.035	187.614	175.436	152.425	133.849	129.836	139.505	81.7585	100.527	64.4156	85.1708	1 (early)	1 (PSpc)
ENSMUSG00000043964	Orai3	ORAI calcium release-activated calcium modulator 3	180.526	204.897	181.562	181.383	225.233	182.685	158.151	144.005	194.404	154.759	120.243	173.089	1 (early)	1 (PSpc)
ENSMUSG00000043991	Pura	purine rich element binding protein A	730.735	505.371	615.799	600.646	616.509	465.757	352.215	447.766	419.694	464.278	414.407	447.834	1 (early)	1 (PSpc)
ENSMUSG00000044730	Airim	AFG2 interacting ribosome maturation factor	181.965	164.292	159.624	174.445	215.804	219.765	272.794	315.012	92.6597	138.887	113.801	54.9489	1 (early)	1 (PSpc)
ENSMUSG00000045503	Sys1	SYS1 Golgi-localized integral membrane protein homolog (S. cerevisiae)	350.264	400.424	309.412	304.288	298.564	265.889	232.047	186.757	152.616	178.568	165.333	233.533	1 (early)	1 (PSpc)
ENSMUSG00000045867	Cradd	CASP2 and RIPK1 domain containing adaptor with death domain	76.2381	74.9623	49.1731	79.2932	52.9035	57.8805	84.2553	54.002	39.9708	34.391	30.0606	43.9591	1 (early)	1 (PSpc)
ENSMUSG00000046792	Zfp787	zinc finger protein 787	422.187	361.068	363.881	395.475	339.944	312.012	511.057	456.767	187.136	223.541	188.953	274.745	1 (early)	1 (PSpc)
ENSMUSG00000047045	Tmem164	transmembrane protein 164	481.163	548.474	444.071	526.309	188.567	262.271	136.052	90.0033	41.7877	42.3273	32.2078	30.2219	1 (early)	1 (PSpc)
ENSMUSG00000047407	Tgif1	TGFB-induced factor homeobox 1	673.197	719.013	633.198	631.372	258.232	425.964	667.827	742.527	434.229	411.369	472.381	357.168	1 (early)	1 (PSpc)
ENSMUSG00000047496	Rnf152	ring finger protein 152	137.372	105.572	95.3202	122.905	34.0468	45.2191	15.1936	36.0013	52.6888	43.6501	47.2381	43.9591	1 (early)	1 (PSpc)
ENSMUSG00000047832	Cdca4	cell division cycle associated 4	732.174	1011.99	690.693	699.763	599.747	636.685	660.23	702.026	517.804	603.165	444.468	472.561	1 (early)	1 (PSpc)
ENSMUSG00000047843	Bri3	brain protein I3	315.022	298.6	300.334	363.758	379.229	187.207	245.86	110.254	328.851	343.91	356.433	431.349	1 (early)	2 (ES)
ENSMUSG00000048279	Sacs	sacsin	570.348	358.57	427.428	295.367	581.414	490.175	419.895	609.772	238.008	329.36	173.922	189.574	1 (early)	1 (PSpc)
ENSMUSG00000048379	Socs4	suppressor of cytokine signaling 4	570.348	462.892	531.826	503.512	523.797	476.61	232.047	301.511	270.712	244.705	287.723	228.038	1 (early)	1 (PSpc)
ENSMUSG00000048429	Timm29	translocase of inner mitochondrial membrane 29	854.442	833.331	878.308	776.083	1356.11	999.343	1039.38	870.782	439.679	579.356	631.273	480.803	1 (early)	1 (PSpc)
ENSMUSG00000048732	Klhl11	kelch-like 11	1393.14	1199.4	1305.74	1243.91	1135.59	976.733	746.557	603.022	763.08	752.633	556.122	651.145	1 (early)	1 (PSpc)
ENSMUSG00000048796	Cyb561d1	cytochrome b-561 domain containing 1	154.634	178.035	158.11	136.781	136.187	134.753	110.499	60.7522	152.616	134.918	126.684	162.099	1 (early)	1 (PSpc)
ENSMUSG00000048833	Slc39a9	solute carrier family 39 (zinc transporter), member 9	886.808	822.086	925.968	837.535	810.313	742.498	667.136	573.771	372.455	408.723	322.078	269.25	1 (early)	1 (PSpc)
ENSMUSG00000049878	Rlf	rearranged L-myc fusion sequence	1348.55	1241.25	1189.99	1127.95	1022.45	1110.58	968.936	956.285	588.661	722.21	491.706	456.076	1 (early)	1 (PSpc)
ENSMUSG00000050192	Eif5a2	eukaryotic translation initiation factor 5A2	1012.67	1231.26	970.602	955.484	795.123	794.048	341.855	585.021	535.973	558.192	511.031	491.793	1 (early)	1 (PSpc)
ENSMUSG00000050565	Tor1aip2	torsin A interacting protein 2	1576.55	1576.08	1301.95	1348.98	1030.83	1051.8	1029.71	931.534	1778.7	1361.09	1526.65	1475.38	1 (early)	2 (ES)
ENSMUSG00000050751	Pgbd5	piggyBac transposable element derived 5	152.476	188.03	132.389	143.719	113.14	114.857	112.571	54.002	38.154	58.2001	62.2684	140.12	1 (early)	1 (PSpc)
ENSMUSG00000051149	Adnp	activity-dependent neuroprotective protein	69.7651	57.4711	71.1119	73.3462	122.045	52.4542	63.5368	36.0013	41.7877	55.5546	38.6494	54.9489	1 (early)	2 (ES)
ENSMUSG00000051510	Mafg	v-maf musculoaponeurotic fibrosarcoma oncogene family, protein G (avian)	918.454	1054.47	896.464	828.614	844.36	720.793	416.442	366.763	190.77	317.455	234.043	189.574	1 (early)	1 (PSpc)
ENSMUSG00000052033	Pfdn4	prefoldin 4	163.984	139.305	153.571	168.498	211.614	206.199	247.932	285.76	99.9271	126.982	167.481	107.15	1 (early)	1 (PSpc)
ENSMUSG00000052137	Rbm12b2	RNA binding motif protein 12 B2	171.895	113.068	161.137	136.781	130.949	169.12	155.389	218.258	39.9708	83.332	66.5628	49.454	1 (early)	1 (PSpc)
ENSMUSG00000052656	Rnf103	ring finger protein 103	329.406	246.126	326.056	289.42	481.369	362.657	421.967	391.514	178.052	194.441	199.688	159.352	1 (early)	1 (PSpc)
ENSMUSG00000052684	Jun	jun proto-oncogene	1281.66	898.923	1053.06	928.722	2661.41	560.717	2014.53	382.514	152.616	339.942	422.996	181.331	1 (early)	1 (PSpc)
ENSMUSG00000052833	Sae1	SUMO1 activating enzyme subunit 1	3150.22	3961.13	3013.18	3081.53	2471.8	3125.55	3466.21	4502.41	1617	2276.42	1895.97	1659.46	1 (early)	1 (PSpc)
ENSMUSG00000053164	Gpr21	G protein-coupled receptor 21	6.47305	4.3728	0	0	12.5711	5.4263	13.1217	4.50016	5.45057	3.96819	4.29438	0	1 (early)	1 (PSpc)
ENSMUSG00000053477	Tcf4	transcription factor 4	732.174	614.691	602.182	867.27	493.416	490.175	553.875	677.275	574.127	451.051	480.97	552.237	1 (early)	1 (PSpc)
ENSMUSG00000053553	3110082I17Rik	RIKEN cDNA 3110082I17 gene	305.672	389.804	295.039	299.332	218.947	257.749	203.041	252.009	285.246	312.164	274.84	307.714	1 (early)	1 (PSpc)
ENSMUSG00000054770	Kctd18	potassium channel tetramerisation domain containing 18	557.401	899.548	494.001	578.841	482.941	604.128	564.925	780.779	199.854	341.264	225.455	211.553	1 (early)	1 (PSpc)
ENSMUSG00000056429	Tgoln1	trans-golgi network protein	2404.38	2473.76	2370.14	2204.35	2368.08	2255.53	1757.62	1734.81	1184.59	1313.47	1268.99	1126.45	1 (early)	1 (PSpc)
ENSMUSG00000057147	Dph6	diphthamine biosynthesis 6	225.118	222.388	223.927	232.924	218.423	216.147	166.439	231.758	154.433	174.6	122.39	107.15	1 (early)	1 (PSpc)
ENSMUSG00000057440	Mpp7	membrane protein, palmitoylated 7 (MAGUK p55 subfamily member 7)	212.172	204.272	247.379	252.747	358.801	336.43	254.838	402.765	130.814	185.182	178.217	175.837	1 (early)	1 (PSpc)
ENSMUSG00000058317	Ube2e2	ubiquitin-conjugating enzyme E2E 2	222.961	283.607	229.979	317.173	216.852	199.869	191.301	288.011	49.0551	92.5911	83.7403	85.1708	1 (early)	1 (PSpc)
ENSMUSG00000058793	Cds2	CDP-diacylglycerol synthase (phosphatidate cytidylyltransferase) 2	1506.06	1285.6	1488.05	1414.39	1484.96	1504.89	1124.32	945.035	408.793	544.965	429.438	500.035	1 (early)	1 (PSpc)
ENSMUSG00000058835	Abi1	abl interactor 1	1369.41	1395.55	1363.23	1329.15	1477.11	1220.92	824.597	666.024	325.217	406.078	425.143	425.854	1 (early)	1 (PSpc)
ENSMUSG00000058979	Hdhd5	haloacid dehalogenase like hydrolase domain containing 5	1255.77	1282.48	1099.96	1099.2	892.55	976.733	1099.46	693.025	268.895	379.623	403.671	381.895	1 (early)	1 (PSpc)
ENSMUSG00000059208	Hnrnpm	heterogeneous nuclear ribonucleoprotein M	3383.97	3556.96	3340.75	3225.25	3356.49	4042.59	5403.39	7024.76	1426.23	2372.98	1868.05	1821.56	1 (early)	1 (PSpc)
ENSMUSG00000059486	Kbtbd2	kelch repeat and BTB (POZ) domain containing 2	686.862	550.348	549.226	501.53	384.991	353.614	359.811	292.511	381.54	363.751	285.576	291.229	1 (early)	1 (PSpc)
ENSMUSG00000059820	Nkapd1	NKAP domain containing 1	535.825	527.859	565.869	548.115	615.985	562.526	451.664	560.27	292.514	367.719	371.463	266.502	1 (early)	1 (PSpc)
ENSMUSG00000059839	Zfp874b	zinc finger protein 874b	48.1883	49.9749	46.9036	45.5936	29.8564	40.6972	24.8622	22.5008	16.3517	11.9046	25.7663	13.7372	1 (early)	1 (PSpc)
ENSMUSG00000060679	Mrps9	mitochondrial ribosomal protein S9	570.348	719.638	572.678	693.816	743.791	568.857	743.795	762.778	581.394	578.033	530.355	571.469	1 (early)	1 (PSpc)
ENSMUSG00000060733	Ipmk	inositol polyphosphate multikinase	632.201	636.555	643.033	623.443	694.031	575.187	390.889	452.267	214.389	261.9	201.836	222.543	1 (early)	1 (PSpc)
ENSMUSG00000061143	Maml3	mastermind like transcriptional coactivator 3	315.022	299.224	268.561	277.526	122.045	145.606	151.245	92.2534	283.43	170.632	161.039	203.311	1 (early)	1 (PSpc)
ENSMUSG00000061887	Ssbp3	single-stranded DNA binding protein 3	1750.6	2310.71	1896.57	2067.57	1680.86	1269.75	492.41	679.525	881.175	798.929	867.464	780.275	1 (early)	2 (ES)
ENSMUSG00000062006	Rpl34	ribosomal protein L34	1498.15	2000.24	1496.38	1757.34	1257.64	1355.67	1089.79	1161.04	2251.08	1417.97	1621.13	1508.35	1 (early)	2 (ES)
ENSMUSG00000062115	Rai1	retinoic acid induced 1	1211.18	1319.34	1039.44	1241.93	909.835	729.837	415.061	423.015	210.755	333.328	180.364	236.28	1 (early)	1 (PSpc)
ENSMUSG00000062421	Arf2	ADP-ribosylation factor 2	912.7	884.555	1149.14	1126.96	1606.48	1205.54	542.825	562.521	461.481	633.587	650.598	590.701	1 (early)	1 (PSpc)
ENSMUSG00000063108	Zfp26	zinc finger protein 26	681.109	589.703	542.417	545.141	382.372	492.889	383.292	614.272	187.136	316.132	193.247	219.796	1 (early)	1 (PSpc)
ENSMUSG00000063317	Usp31	ubiquitin specific peptidase 31	1526.92	1273.11	1286.82	1206.25	1191.64	1200.12	757.607	879.782	548.691	703.692	607.654	576.964	1 (early)	1 (PSpc)
ENSMUSG00000063358	Mapk1	mitogen-activated protein kinase 1	2205.87	2336.95	2044.85	2037.84	1941.71	1859.41	1323.22	1131.79	1010.17	1030.41	944.763	986.333	1 (early)	1 (PSpc)
ENSMUSG00000066735	Vkorc1l1	vitamin K epoxide reductase complex, subunit 1-like 1	507.055	393.552	482.653	427.192	657.365	643.92	1000.7	1217.29	216.206	322.746	249.074	189.574	1 (early)	1 (PSpc)
ENSMUSG00000067722	Uqcc4	ubiquinol-cytochrome c reductase complex assembly factor 4	289.849	346.701	288.987	295.367	287.564	249.61	238.953	189.007	116.279	128.305	148.156	137.372	1 (early)	1 (PSpc)
ENSMUSG00000067787	Blcap	bladder cancer associated protein	500.582	481.633	471.305	445.033	540.558	529.064	506.222	501.768	403.342	361.105	362.875	398.38	1 (early)	1 (PSpc)
ENSMUSG00000069833	Ahnak	AHNAK nucleoprotein (desmoyokin)	368.245	254.872	472.818	768.153	349.372	285.785	78.7303	112.504	247.092	190.473	212.572	140.12	1 (early)	2 (ES)
ENSMUSG00000070544	Top1	topoisomerase (DNA) I	2493.56	2056.47	2284.66	2043.78	2385.37	2198.55	2044.23	2578.59	750.362	1137.55	946.91	783.022	1 (early)	1 (PSpc)
ENSMUSG00000071172	Srsf3	serine and arginine-rich splicing factor 3	2190.77	2525.6	2254.4	2221.2	2298.94	2289.9	2366.05	3071.36	790.332	1276.43	1122.98	876.435	1 (early)	1 (PSpc)
ENSMUSG00000073678	Pgap1	post-GPI attachment to proteins 1	555.963	554.096	587.051	508.468	505.464	492.889	97.377	234.009	361.554	398.142	339.256	329.694	1 (early)	2 (ES)
ENSMUSG00000074227	Spint2	serine protease inhibitor, Kunitz type 2	2449.69	2397.54	2424.61	2431.33	2708.03	2314.32	3271.45	2929.61	1257.26	1481.46	1591.07	1626.49	1 (early)	1 (PSpc)
ENSMUSG00000074865	Zfp934	zinc finger protein 934	43.8729	39.9799	27.9909	34.6908	40.8561	54.263	50.415	74.2527	14.5348	21.1637	34.355	10.9898	1 (early)	1 (PSpc)
ENSMUSG00000075595	Zfp652	zinc finger protein 652	866.669	777.109	822.326	830.597	697.173	822.988	615.34	897.783	459.665	515.865	429.438	472.561	1 (early)	1 (PSpc)
ENSMUSG00000078789	Dph1	diphthamide biosynthesis 1	196.349	183.033	198.962	180.392	166.567	158.267	147.792	150.756	90.8428	105.818	88.0347	82.4234	1 (early)	1 (PSpc)
ENSMUSG00000079477	Rab7	RAB7, member RAS oncogene family	1232.04	1268.11	1170.32	1214.18	994.69	1010.2	732.745	706.526	532.339	441.792	556.122	511.025	1 (early)	1 (PSpc)
ENSMUSG00000086965	Rtl10	retrotransposon Gag like 10	60.4151	67.4661	71.8684	79.2932	54.4749	51.5498	40.0558	45.0016	34.5203	33.0682	30.0606	32.9694	1 (early)	1 (PSpc)
ENSMUSG00000087370	Tmem170b	transmembrane protein 170B	591.205	578.459	565.113	538.203	554.177	567.952	364.646	335.262	141.715	264.546	219.013	170.342	1 (early)	1 (PSpc)
ENSMUSG00000089774	Slc5a3	solute carrier family 5 (inositol transporters), member 3	1146.45	644.676	833.674	595.69	696.65	889.008	606.362	580.521	272.528	383.592	223.308	346.178	1 (early)	1 (PSpc)
ENSMUSG00000089824	Rbm12	RNA binding motif protein 12	494.109	488.504	441.045	398.449	526.416	435.912	335.64	357.763	130.814	239.414	197.541	151.11	1 (early)	1 (PSpc)
ENSMUSG00000090035	Galnt4	polypeptide N-acetylgalactosaminyltransferase 4	27.3306	52.4736	42.3645	56.4964	37.1896	22.6096	27.6247	22.5008	47.2383	43.6501	42.9438	43.9591	1 (early)	2 (ES)
ENSMUSG00000092060	Bend4	BEN domain containing 4	2333.89	1988.37	2320.21	2092.35	2385.89	2675.16	1509.69	1246.55	468.749	845.224	637.715	777.527	1 (early)	1 (PSpc)
ENSMUSG00000092558	Med20	mediator complex subunit 20	384.787	399.799	339.673	323.12	337.849	358.136	339.093	373.514	181.686	203.7	150.303	156.604	1 (early)	1 (PSpc)
ENSMUSG00000094936	Rbm4	RNA binding motif protein 4	60.4151	44.3527	48.4166	46.5848	83.2837	65.1156	51.7963	51.7519	27.2528	50.2637	36.5022	27.4745	1 (early)	1 (PSpc)
ENSMUSG00000102440	Pcdhga9	protocadherin gamma subfamily A, 9	7.19228	10.6197	5.29557	5.94699	7.33315	5.4263	2.07185	0	3.63371	2.64546	0	8.24234	1 (early)	2 (ES)
ENSMUSG00000102918	Pcdhgc3	protocadherin gamma subfamily C, 3	99.9726	93.7029	96.8332	143.719	41.9037	31.6534	48.3432	18.0007	12.718	11.9046	8.58875	8.24234	1 (early)	1 (PSpc)
ENSMUSG00000103472	Pcdhga7	protocadherin gamma subfamily A, 7	13.6653	16.8665	3.78255	8.92049	8.38075	4.52191	6.90617	2.25008	0	1.32273	6.44156	0	1 (early)	2 (ES)
ENSMUSG00000103585	Pcdhgb4	protocadherin gamma subfamily B, 4	11.5076	9.37029	6.80859	7.92932	10.4759	8.13944	7.59679	2.25008	3.63371	1.32273	2.14719	0	1 (early)	2 (ES)
ENSMUSG00000103749	Pcdhgb5	protocadherin gamma subfamily B, 5	13.6653	11.2443	17.3997	12.8852	9.95214	6.33068	3.45309	9.00033	3.63371	3.96819	2.14719	0	1 (early)	1 (PSpc)
ENSMUSG00000103897	Pcdhga8	protocadherin gamma subfamily A, 8	2.15768	3.74811	4.53906	3.96466	3.66658	6.33068	2.07185	2.25008	1.81686	0	0	2.74745	1 (early)	2 (ES)
ENSMUSG00000110185	Igip	IgA inducing protein	85.5881	56.8464	49.9296	87.2226	95.8548	75.9681	44.1995	78.7529	41.7877	59.5228	68.71	63.1913	1 (early)	1 (PSpc)
ENSMUSG00000110444	Gm10033	predicted gene 10033	115.076	64.9673	90.7811	92.1784	118.378	133.849	28.3153	54.002	45.4214	85.9774	60.1213	46.7066	1 (early)	1 (PSpc)
ENSMUSG00000000562	Adora3	adenosine A3 receptor	0	0.624686	1.51302	1.98233	0.523797	0.904383	0	0	170.784	76.7183	225.455	225.291	2 (late)	2 (ES)
ENSMUSG00000000606	Vmn2r88	vomeronasal 2, receptor 88	0.719228	0	0	0	1.04759	1.80877	0	0	29.0697	18.5182	32.2078	19.2321	2 (late)	2 (ES)
ENSMUSG00000000861	Bcl11a	B cell CLL/lymphoma 11A (zinc finger protein)	51.0652	49.9749	37.8255	37.6643	40.3323	53.3586	57.3212	159.756	350.653	292.323	322.078	348.926	2 (late)	2 (ES)
ENSMUSG00000001687	Ubl3	ubiquitin-like 3	1055.11	1022.61	1091.64	1122.99	1122.5	822.988	956.505	753.778	5944.75	3103.12	9346.71	11638.2	2 (late)	2 (ES)
ENSMUSG00000002308	Cd320	CD320 antigen	636.516	665.915	624.877	576.858	931.834	747.924	1357.06	1523.31	2103.92	2048.91	2125.72	2305.11	2 (late)	2 (ES)
ENSMUSG00000003131	Pafah1b2	platelet-activating factor acetylhydrolase, isoform 1b, subunit 2	1933.28	2104.57	1843.61	1904.03	1831.19	2052.95	2364.67	3096.11	6475.28	4100.46	7012.71	7714.83	2 (late)	2 (ES)
ENSMUSG00000007440	Pcdha10	protocadherin alpha 10	0	0	0	0	0	0	0	0	3.63371	0	0	2.74745	2 (late)	1 (PSpc)
ENSMUSG00000008843	Cldn13	claudin 13	0	0	0	0	0	0	0	0	92.6597	42.3273	122.39	142.867	2 (late)	2 (ES)
ENSMUSG00000009900	Wnt3a	wingless-type MMTV integration site family, member 3A	7.9115	9.37029	6.80859	8.92049	6.80936	9.94821	1.38123	4.50016	130.814	108.464	53.6797	76.9285	2 (late)	2 (ES)
ENSMUSG00000012429	Mplkip	M-phase specific PLK1 intereacting protein	175.492	131.184	164.919	147.684	226.804	164.598	251.385	337.512	312.499	322.746	315.637	307.714	2 (late)	1 (PSpc)
ENSMUSG00000015478	Rnf5	ring finger protein 5	142.407	114.317	118.772	123.896	140.901	118.474	105.664	54.002	212.572	160.05	158.892	186.826	2 (late)	2 (ES)
ENSMUSG00000017418	Arl5b	ADP-ribosylation factor-like 5B	383.348	353.572	338.16	365.74	257.184	252.323	104.974	184.507	457.848	382.269	328.52	494.54	2 (late)	2 (ES)
ENSMUSG00000017778	Cox7c	cytochrome c oxidase subunit 7C	581.136	843.326	636.981	696.789	864.788	626.737	877.084	1163.29	942.948	992.047	1176.66	1071.5	2 (late)	2 (ES)
ENSMUSG00000019888	Mgat4c	MGAT4 family, member C	1.43846	0	0	0	0.523797	0.904383	0.690617	2.25008	341.569	223.541	300.606	233.533	2 (late)	2 (ES)
ENSMUSG00000020633	Dcdc2c	doublecortin domain containing 2C	0.719228	1.24937	0.75651	0.991165	0.523797	0.904383	0	0	1159.15	629.619	858.875	774.78	2 (late)	2 (ES)
ENSMUSG00000020638	Cmpk2	cytidine monophosphate (UMP-CMP) kinase 2, mitochondrial	26.6114	28.1109	22.6953	23.788	30.3802	36.1753	39.3652	18.0007	114.462	79.3638	77.2988	109.898	2 (late)	2 (ES)
ENSMUSG00000021010	Npas3	neuronal PAS domain protein 3	10.0692	7.49623	9.07811	11.894	4.71417	4.52191	7.59679	20.2507	32.7034	37.0364	17.1775	27.4745	2 (late)	2 (ES)
ENSMUSG00000021033	Gstz1	glutathione transferase zeta 1 (maleylacetoacetate isomerase)	318.618	316.716	329.082	346.908	445.227	443.148	553.184	738.027	1224.56	976.174	1116.54	1148.43	2 (late)	2 (ES)
ENSMUSG00000021147	Wdr37	WD repeat domain 37	706.282	748.998	748.188	722.56	777.314	782.291	633.296	713.276	855.739	728.824	781.576	791.264	2 (late)	2 (ES)
ENSMUSG00000021176	Efcab11	EF-hand calcium binding domain 11	46.0306	58.0958	49.1731	44.6024	65.9984	65.1156	124.311	153.006	203.488	193.119	193.247	175.837	2 (late)	2 (ES)
ENSMUSG00000021458	Aopep	aminopeptidase O	135.215	166.166	149.032	184.357	139.33	127.518	314.921	326.262	1013.81	697.079	800.901	914.9	2 (late)	2 (ES)
ENSMUSG00000021697	Depdc1b	DEP domain containing 1B	97.815	110.569	110.45	90.1961	136.711	157.363	255.528	373.514	357.921	304.228	304.901	332.441	2 (late)	1 (PSpc)
ENSMUSG00000021815	Mss51	MSS51 mitochondrial translational activator	23.0153	12.4937	24.9648	14.8675	16.2377	9.94821	6.21555	15.7506	90.8428	71.4274	124.537	120.888	2 (late)	2 (ES)
ENSMUSG00000022113	Trim52	tripartite motif-containing 52	179.088	103.698	173.241	103.081	574.605	294.829	292.822	306.011	319.767	358.46	435.879	368.158	2 (late)	1 (PSpc)
ENSMUSG00000022174	Dad1	defender against cell death 1	845.812	836.454	898.733	804.826	1097.88	973.116	1281.09	1433.3	4073.39	2816.09	3843.47	4588.23	2 (late)	2 (ES)
ENSMUSG00000022193	Psmb5	proteasome (prosome, macropain) subunit, beta type 5	347.387	398.55	324.543	336.005	254.041	329.195	355.668	450.016	354.287	408.723	485.264	478.056	2 (late)	1 (PSpc)
ENSMUSG00000022748	Cmss1	cms small ribosomal subunit 1	210.014	235.507	204.258	233.915	258.756	227.904	335.64	382.514	579.577	548.933	609.801	744.558	2 (late)	1 (PSpc)
ENSMUSG00000023826	Prkn	parkin RBR E3 ubiquitin protein ligase	23.0153	30.6096	42.3645	36.6731	86.4264	107.622	325.971	519.769	503.269	449.728	536.797	557.732	2 (late)	2 (ES)
ENSMUSG00000024109	Nrxn1	neurexin I	18.6999	14.9925	7.5651	5.94699	20.9519	38.8885	62.8462	137.255	83.5754	79.3638	165.333	181.331	2 (late)	1 (PSpc)
ENSMUSG00000024268	Celf4	CUGBP, Elav-like family member 4	41.7152	49.9749	52.1992	56.4964	84.8551	82.2988	90.4708	110.254	174.418	112.432	139.567	134.625	2 (late)	1 (PSpc)
ENSMUSG00000024384	Iws1	IWS1, SUPT6 interacting protein	1795.91	1571.08	1748.29	1406.46	2036.52	1945.33	1410.93	2058.83	1753.27	1940.44	1488	1631.98	2 (late)	1 (PSpc)
ENSMUSG00000024766	Lipo3	lipase, member O3	68.3266	72.4635	63.5468	74.3374	108.426	55.1673	58.7024	85.5031	67.2237	84.6547	64.4156	49.454	2 (late)	1 (PSpc)
ENSMUSG00000024953	Prdx5	peroxiredoxin 5	1030.65	1224.38	1112.83	1204.27	1179.07	1098.82	1559.41	1858.57	1526.16	1638.86	1618.98	1969.92	2 (late)	2 (ES)
ENSMUSG00000025129	Ppp1r27	protein phosphatase 1, regulatory subunit 27	2.87691	5.62217	0.75651	3.96466	5.76176	16.2789	91.8521	198.007	259.81	223.541	261.957	200.564	2 (late)	2 (ES)
ENSMUSG00000025453	Nnt	nicotinamide nucleotide transhydrogenase	1.43846	1.87406	0	2.9735	2.09519	1.80877	2.76247	0	5.45057	10.5818	8.58875	19.2321	2 (late)	1 (PSpc)
ENSMUSG00000025486	Sirt3	sirtuin 3	196.349	180.534	183.832	211.118	219.471	262.271	517.272	792.029	650.434	640.201	633.42	590.701	2 (late)	1 (PSpc)
ENSMUSG00000025766	D3Ertd751e	DNA segment, Chr 3, ERATO Doi 751, expressed	107.884	58.0958	102.129	74.3374	160.806	153.745	123.62	252.009	145.348	171.955	184.658	145.615	2 (late)	1 (PSpc)
ENSMUSG00000025816	Sec61a2	SEC61 translocon subunit alpha 2	486.917	399.174	490.218	386.555	766.315	759.681	762.441	839.281	646.801	682.528	652.745	659.387	2 (late)	1 (PSpc)
ENSMUSG00000025939	Ube2w	ubiquitin-conjugating enzyme E2W (putative)	479.006	452.272	447.097	462.874	480.845	455.809	311.468	501.768	1442.58	776.442	1919.59	1991.9	2 (late)	2 (ES)
ENSMUSG00000026110	Mgat4a	mannoside acetylglucosaminyltransferase 4, isoenzyme A	219.364	276.736	200.475	213.101	184.9	191.729	116.714	103.504	735.827	357.137	876.053	824.234	2 (late)	2 (ES)
ENSMUSG00000026311	Asb1	ankyrin repeat and SOCS box-containing 1	402.767	269.24	450.88	397.457	1053.36	707.227	914.377	1134.04	2823.39	1763.2	4193.46	4412.4	2 (late)	2 (ES)
ENSMUSG00000026409	Pfkfb2	6-phosphofructo-2-kinase/fructose-2,6-biphosphatase 2	203.541	184.282	189.884	177.419	185.424	256.845	263.816	477.017	530.522	400.787	652.745	664.882	2 (late)	2 (ES)
ENSMUSG00000026502	Desi2	desumoylating isopeptidase 2	56.0998	50.5995	55.2252	60.4611	67.5698	59.6893	35.9121	58.5021	147.165	93.9138	118.095	159.352	2 (late)	2 (ES)
ENSMUSG00000026799	Med27	mediator complex subunit 27	210.734	204.897	204.258	179.401	238.327	225.191	313.54	371.264	406.976	398.142	425.143	359.915	2 (late)	1 (PSpc)
ENSMUSG00000026819	Slc25a25	solute carrier family 25 (mitochondrial carrier, phosphate carrier), member 25	561.717	555.97	549.226	552.079	1010.93	608.65	373.624	353.263	1746	1507.91	1545.98	1568.79	2 (late)	2 (ES)
ENSMUSG00000026857	Ntmt1	N-terminal Xaa-Pro-Lys N-methyltransferase 1	158.949	168.04	152.815	134.799	161.329	219.765	517.963	555.77	724.926	670.624	833.109	802.254	2 (late)	1 (PSpc)
ENSMUSG00000027162	Lin7c	lin-7 homolog C, crumbs cell polarity complex component	758.785	797.724	751.214	840.508	956.453	828.415	704.429	776.278	1021.07	914.006	865.317	934.132	2 (late)	2 (ES)
ENSMUSG00000027175	Tcp11l1	t-complex 11 like 1	71.2035	63.7179	53.7122	54.5141	41.3799	47.0279	120.167	144.005	148.982	146.823	154.598	206.058	2 (late)	2 (ES)
ENSMUSG00000027287	Snap23	synaptosomal-associated protein 23	353.86	304.847	364.638	312.217	386.562	394.311	388.127	432.016	764.896	650.783	644.156	684.114	2 (late)	2 (ES)
ENSMUSG00000027313	Chac1	ChaC, cation transport regulator 1	20.8576	17.4912	12.8607	8.92049	9.42834	17.1833	6.21555	9.00033	92.6597	60.8456	45.0909	63.1913	2 (late)	2 (ES)
ENSMUSG00000027361	Gabpb1	GA repeat binding protein, beta 1	487.636	509.119	499.296	505.494	529.035	436.817	406.083	569.271	492.368	334.651	566.858	533.005	2 (late)	2 (ES)
ENSMUSG00000027663	Zmat3	zinc finger matrin type 3	75.5189	65.592	70.3554	71.3639	59.7128	67.8287	109.808	285.76	528.705	626.974	575.446	678.619	2 (late)	2 (ES)
ENSMUSG00000028998	Tomm7	translocase of outer mitochondrial membrane 7	531.509	602.197	542.417	637.319	689.316	822.084	1837.73	2171.33	4086.11	2603.13	2750.55	2719.97	2 (late)	2 (ES)
ENSMUSG00000029089	5730480H06Rik	RIKEN cDNA 5730480H06 gene	251.01	289.854	221.657	240.853	320.04	321.96	513.128	614.272	1471.65	1001.31	1067.15	1239.1	2 (late)	2 (ES)
ENSMUSG00000029384	2010109A12Rik	RIKEN cDNA 2010109A12 gene	2.15768	4.99749	0.75651	2.9735	0	2.71315	1.38123	2.25008	14.5348	18.5182	10.7359	24.727	2 (late)	2 (ES)
ENSMUSG00000030498	Gas2	growth arrest specific 2	93.4996	85.582	98.3462	111.011	167.615	124.805	125.692	200.257	158.066	113.755	219.013	222.543	2 (late)	1 (PSpc)
ENSMUSG00000030638	Sh3gl3	SH3-domain GRB2-like 3	430.098	502.872	368.42	480.715	350.42	578.805	1639.52	2117.33	3124.99	1760.55	3673.84	4046.99	2 (late)	2 (ES)
ENSMUSG00000030930	Chst15	carbohydrate sulfotransferase 15	25.8922	40.6046	46.1471	54.5141	61.2842	36.1753	51.1057	74.2527	50.872	60.8456	62.2684	35.7168	2 (late)	2 (ES)
ENSMUSG00000031072	LTO1	ABCE maturation factor	366.806	387.305	366.907	339.97	339.944	400.642	392.961	375.764	385.173	367.719	470.234	428.602	2 (late)	1 (PSpc)
ENSMUSG00000032355	Mlip	muscular LMNA-interacting protein	1.43846	1.87406	0	0	1.57139	2.71315	4.1437	2.25008	43.6045	25.1319	36.5022	46.7066	2 (late)	2 (ES)
ENSMUSG00000033545	Znrf1	zinc and ring finger 1	744.401	683.406	711.119	632.364	791.981	625.833	866.034	643.524	1538.88	1039.67	1999.03	2140.26	2 (late)	2 (ES)
ENSMUSG00000034006	Slc66a2	solute carrier family 66 member 2	209.295	261.119	210.31	235.897	149.806	108.526	78.0397	54.002	1184.59	760.57	1026.36	1239.1	2 (late)	2 (ES)
ENSMUSG00000034613	Ppm1h	protein phosphatase 1H (PP2C domain containing)	14.3846	18.1159	17.3997	20.8145	12.5711	17.1833	24.1716	38.2514	679.504	428.564	532.503	590.701	2 (late)	2 (ES)
ENSMUSG00000034751	Mast4	microtubule associated serine/threonine kinase family member 4	650.901	492.877	491.731	448.007	332.087	330.1	299.037	261.01	1006.54	657.397	809.49	1008.31	2 (late)	2 (ES)
ENSMUSG00000035067	Xkr6	X-linked Kx blood group related 6	129.461	111.819	99.8593	86.2314	140.901	123.9	99.4489	180.007	152.616	156.082	191.1	211.553	2 (late)	1 (PSpc)
ENSMUSG00000035142	Nubpl	nucleotide binding protein-like	96.3765	81.8338	80.19	93.1696	81.7123	65.1156	46.962	56.2521	350.653	242.06	216.866	307.714	2 (late)	2 (ES)
ENSMUSG00000035626	Or4e2	olfactory receptor family 4 subfamily E member 2	0	0	0	0	0	0	0	0	9.08428	3.96819	8.58875	10.9898	2 (late)	2 (ES)
ENSMUSG00000035681	Kcnc2	potassium voltage gated channel, Shaw-related subfamily, member 2	42.4344	91.8288	69.5989	80.2844	42.4275	42.506	39.3652	83.253	141.715	129.628	128.831	140.12	2 (late)	2 (ES)
ENSMUSG00000036091	Hyal3	hyaluronoglucosaminidase 3	10.7884	16.8665	14.3737	16.8498	14.6663	8.13944	4.1437	4.50016	49.0551	47.6183	40.7966	52.2015	2 (late)	2 (ES)
ENSMUSG00000036282	Naa30	N(alpha)-acetyltransferase 30, NatC catalytic subunit	607.028	533.482	630.929	613.531	812.409	696.375	635.368	866.282	1050.14	1081.99	1067.15	1211.62	2 (late)	1 (PSpc)
ENSMUSG00000036480	Prss56	protease, serine 56	3.59614	1.87406	4.53906	1.98233	15.1901	21.7052	121.549	148.505	526.888	415.337	459.498	527.51	2 (late)	2 (ES)
ENSMUSG00000036552	Ermard	ER membrane associated RNA degradation	124.426	100.574	80.19	72.3551	115.759	117.57	176.107	182.257	252.543	214.282	261.957	211.553	2 (late)	2 (ES)
ENSMUSG00000036814	Slc6a20a	solute carrier family 6 (neurotransmitter transporter), member 20A	1.43846	4.3728	2.26953	3.96466	2.61898	3.61753	0.690617	0	23.6191	39.6819	25.7663	54.9489	2 (late)	2 (ES)
ENSMUSG00000036977	Anapc10	anaphase promoting complex subunit 10	153.915	161.794	162.65	134.799	273.422	189.92	211.329	175.506	610.464	453.696	470.234	409.369	2 (late)	2 (ES)
ENSMUSG00000037259	Dzank1	double zinc ribbon and ankyrin repeat domains 1	261.799	174.912	292.013	197.242	477.179	382.554	241.716	238.509	336.118	408.723	354.286	321.451	2 (late)	2 (ES)
ENSMUSG00000037649	H2-DMa	histocompatibility 2, class II, locus DMa	31.646	31.859	39.3385	31.7173	79.0933	51.5498	43.5089	49.5018	337.935	248.673	420.849	431.349	2 (late)	2 (ES)
ENSMUSG00000037957	Wdr20	WD repeat domain 20	261.08	332.958	292.013	278.517	285.469	290.307	279.009	378.014	688.588	599.197	556.122	755.548	2 (late)	2 (ES)
ENSMUSG00000038174	Hycc2	hyccin PI4KA lipid kinase complex subunit 2	376.875	309.219	406.246	349.881	564.653	475.705	263.125	380.264	434.229	550.256	453.057	494.54	2 (late)	2 (ES)
ENSMUSG00000038178	Slc43a2	solute carrier family 43, member 2	481.163	392.303	537.122	401.422	862.693	998.438	864.653	850.531	712.208	816.124	725.749	763.79	2 (late)	1 (PSpc)
ENSMUSG00000038375	Trp53inp2	transformation related protein 53 inducible nuclear protein 2	1206.86	1148.17	1083.32	1046.67	931.834	788.622	510.366	389.264	3206.75	2559.48	2136.45	1967.17	2 (late)	2 (ES)
ENSMUSG00000038538	Ubn2	ubinuclein 2	1854.17	1272.48	1455.52	1272.66	1201.07	1352.96	939.93	1419.8	2605.37	2198.38	2209.46	2340.82	2 (late)	2 (ES)
ENSMUSG00000038570	Saxo2	stabilizer of axonemal microtubules 2	16.5422	13.7431	21.9388	17.841	67.5698	60.5936	198.898	222.758	995.637	613.747	629.126	662.134	2 (late)	2 (ES)
ENSMUSG00000038729	Pakap	paralemmin A kinase anchor protein	0	1.24937	0.75651	1.98233	3.14278	2.71315	0.690617	0	89.0259	71.4274	62.2684	65.9387	2 (late)	2 (ES)
ENSMUSG00000039198	Ptchd3	patched domain containing 3	10.7884	7.49623	4.53906	8.92049	234.661	743.403	3023.52	3111.86	4240.54	3543.59	3798.37	4305.25	2 (late)	1 (PSpc)
ENSMUSG00000039210	Gpatch2	G patch domain containing 2	356.737	327.335	288.23	310.235	414.323	476.61	1000.01	1424.3	2418.24	2006.58	2093.51	2519.41	2 (late)	2 (ES)
ENSMUSG00000039745	Htatip2	HIV-1 Tat interactive protein 2	103.569	151.799	114.989	135.79	151.377	153.745	260.363	589.522	554.141	566.128	730.044	653.892	2 (late)	2 (ES)
ENSMUSG00000039842	Mcph1	microcephaly, primary autosomal recessive 1	411.398	457.895	365.394	343.934	427.418	395.215	308.706	465.767	388.807	382.269	390.788	436.844	2 (late)	1 (PSpc)
ENSMUSG00000040003	Magi2	membrane associated guanylate kinase, WW and PDZ domain containing 2	35.2422	33.1083	29.5039	36.6731	32.9992	44.3148	126.383	285.76	483.284	408.723	362.875	535.752	2 (late)	1 (PSpc)
ENSMUSG00000040717	Il17rd	interleukin 17 receptor D	240.941	357.32	229.222	288.429	146.139	145.606	43.5089	90.0033	421.511	402.11	339.256	348.926	2 (late)	2 (ES)
ENSMUSG00000040822	1700123O20Rik	RIKEN cDNA 1700123O20 gene	285.533	323.587	285.204	297.35	273.422	271.315	278.319	366.763	323.4	293.646	300.606	335.188	2 (late)	1 (PSpc)
ENSMUSG00000041625	Ggact	gamma-glutamylamine cyclotransferase	103.569	114.317	87.7551	117.949	98.4738	94.0558	82.874	99.0036	341.569	283.064	337.108	285.734	2 (late)	2 (ES)
ENSMUSG00000042184	1700069L16Rik	RIKEN cDNA 1700069L16 gene	1.43846	4.3728	0.75651	0.991165	1.57139	1.80877	40.0558	81.003	78.1248	70.1047	92.3291	54.9489	2 (late)	2 (ES)
ENSMUSG00000042541	Sem1	SEM1, 26S proteasome complex subunit	931.4	1060.09	982.706	1034.78	1072.21	1105.16	1452.37	1419.8	1620.64	1748.65	1853.02	1813.31	2 (late)	2 (ES)
ENSMUSG00000043252	Tmem64	transmembrane protein 64	1841.22	1574.21	1575.81	1583.88	1334.63	1057.22	1159.55	864.032	2728.92	1558.18	5133.93	6209.23	2 (late)	2 (ES)
ENSMUSG00000043319	Cox8c	cytochrome c oxidase subunit 8C	32.3652	31.859	34.0429	23.788	245.137	1023.76	4761.8	6093.22	5706.74	4858.39	5821.03	5591.05	2 (late)	2 (ES)
ENSMUSG00000043467	Zbtb37	zinc finger and BTB domain containing 37	381.91	265.491	324.543	297.35	366.134	369.893	240.335	351.013	417.877	357.137	455.204	475.308	2 (late)	1 (PSpc)
ENSMUSG00000043569	Cldn34c4	claudin 34C4	0	0	0	0	0	0	0	0	292.514	141.532	146.009	151.11	2 (late)	2 (ES)
ENSMUSG00000043583	4930470P17Rik	RIKEN cDNA 4930470P17 gene	4.31537	6.24686	2.26953	1.98233	3.66658	10.8526	6.90617	18.0007	147.165	68.7819	173.922	148.362	2 (late)	2 (ES)
ENSMUSG00000043948	Or52b2	olfactory receptor family 52 subfamily B member 2	0	0	0	0	0	0	0	0	7.26742	3.96819	4.29438	0	2 (late)	2 (ES)
ENSMUSG00000044768	Macir	macrophage immunometabolism regulator	181.965	196.776	169.458	176.427	83.8075	76.8725	78.0397	108.004	428.778	358.46	319.931	420.359	2 (late)	2 (ES)
ENSMUSG00000044795	Cyb5d1	cytochrome b5 domain containing 1	122.269	146.176	121.042	158.586	171.282	161.885	78.0397	155.256	201.671	166.664	188.953	203.311	2 (late)	2 (ES)
ENSMUSG00000044894	Uqcrq	ubiquinol-cytochrome c reductase, complex III subunit VII	601.274	550.348	575.704	623.443	849.074	787.717	2424.07	2238.83	4516.7	2813.45	4659.4	4253.05	2 (late)	2 (ES)
ENSMUSG00000045306	Or4m1	olfactory receptor family 4 subfamily M member 1	0	0	0	0	0	0	0	0	12.718	1.32273	15.0303	16.4847	2 (late)	2 (ES)
ENSMUSG00000045929	Gm20715	predicted gene 20715	0	0.624686	0.75651	0	0	1.80877	6.90617	27.001	32.7034	33.0682	36.5022	30.2219	2 (late)	2 (ES)
ENSMUSG00000046178	Nxph1	neurexophilin 1	0	0	0	0	0.523797	0	0	0	41.7877	17.1955	27.9134	30.2219	2 (late)	2 (ES)
ENSMUSG00000046442	Ppm1e	protein phosphatase 1E (PP2C domain containing)	89.9035	62.4686	102.129	92.1784	120.997	102.195	72.5148	103.504	314.316	264.546	285.576	255.512	2 (late)	2 (ES)
ENSMUSG00000046667	Rbm12b1	RNA binding motif protein 12 B1	143.846	118.066	137.685	103.081	126.235	124.805	111.88	132.755	376.089	256.61	231.896	261.007	2 (late)	1 (PSpc)
ENSMUSG00000046727	Cystm1	cysteine-rich transmembrane module containing 1	182.684	146.176	195.179	185.348	306.945	172.737	229.285	312.761	1933.13	998.661	2568.04	3071.64	2 (late)	2 (ES)
ENSMUSG00000048080	Or4k6	olfactory receptor family 4 subfamily K member 6	0	0	0	0	0	0	0	0	38.154	13.2273	60.1213	74.181	2 (late)	2 (ES)
ENSMUSG00000048101	Or7a40	olfactory receptor family 7 subfamily A member 40	0	0	0	0	0	0	0	0	5.45057	7.93638	6.44156	5.49489	2 (late)	2 (ES)
ENSMUSG00000048329	Mfsd6l	major facilitator superfamily domain containing 6-like	2.87691	6.24686	0.75651	0	5.23797	18.992	91.8521	148.505	281.613	242.06	210.424	184.079	2 (late)	1 (PSpc)
ENSMUSG00000048385	Scrt1	scratch family zinc finger 1	8.63073	4.3728	12.1042	6.93816	13.0949	14.4701	7.59679	15.7506	666.786	445.76	895.377	1156.67	2 (late)	2 (ES)
ENSMUSG00000048677	Tpcn2	two pore segment channel 2	143.846	212.393	168.702	191.295	124.14	141.988	87.7084	139.505	305.232	285.71	227.602	307.714	2 (late)	2 (ES)
ENSMUSG00000050079	Rspry1	ring finger and SPRY domain containing 1	1004.76	898.923	1137.79	991.165	1664.63	1307.74	796.281	1044.04	1849.56	1697.06	1704.87	1728.14	2 (late)	2 (ES)
ENSMUSG00000050377	Il31ra	interleukin 31 receptor A	5.75382	16.8665	9.07811	13.8763	4.19037	7.23506	5.52494	4.50016	30.8866	27.7773	27.9134	38.4642	2 (late)	2 (ES)
ENSMUSG00000050545	Fam228b	family with sequence similarity 228, member B	40.996	28.7355	32.5299	33.6996	115.235	65.1156	49.7244	54.002	621.365	529.092	440.173	508.278	2 (late)	2 (ES)
ENSMUSG00000051355	Commd1	COMM domain containing 1	128.023	129.31	117.259	127.86	169.71	160.076	265.197	407.265	359.738	365.073	356.433	409.369	2 (late)	2 (ES)
ENSMUSG00000051952	Or7c19	olfactory receptor family 7 subfamily C member 19	0	0	0	0.991165	0.523797	0	0	0	9.08428	1.32273	2.14719	5.49489	2 (late)	2 (ES)
ENSMUSG00000053161	Daw1	dynein assembly factor with WDR repeat domains 1	0	0	0	0	16.7615	78.6813	432.326	544.52	615.914	502.637	536.797	480.803	2 (late)	1 (PSpc)
ENSMUSG00000053205	Styx	serine/threonine/tyrosine interaction protein	146.003	122.438	118.772	129.843	205.328	170.928	171.273	317.262	170.784	257.932	212.572	252.765	2 (late)	1 (PSpc)
ENSMUSG00000054141	Or1m1	olfactory receptor family 1 subfamily M member 1	0	0	0	0	0	0	0	0	12.718	18.5182	21.4719	16.4847	2 (late)	2 (ES)
ENSMUSG00000054519	Zfp867	zinc finger protein 867	176.93	186.781	151.302	173.454	152.949	196.251	129.836	155.256	290.697	253.964	210.424	175.837	2 (late)	1 (PSpc)
ENSMUSG00000054885	4930578G10Rik	RIKEN cDNA 4930578G10 gene	0	0	0	0	0	3.61753	13.8123	15.7506	50.872	33.0682	60.1213	79.6759	2 (late)	2 (ES)
ENSMUSG00000055137	Sugct	succinyl-CoA glutarate-CoA transferase	20.1384	11.2443	11.3476	16.8498	29.3326	17.1833	7.59679	24.7509	30.8866	33.0682	45.0909	32.9694	2 (late)	2 (ES)
ENSMUSG00000055900	Tmem69	transmembrane protein 69	48.9075	63.7179	45.3906	60.4611	70.1888	47.0279	59.3931	76.5028	205.305	130.95	158.892	101.656	2 (late)	2 (ES)
ENSMUSG00000055932	Fto	fat mass and obesity associated	1015.55	1226.88	981.949	1084.34	815.028	824.797	819.072	958.535	3835.38	2378.27	3478.44	4192.6	2 (late)	2 (ES)
ENSMUSG00000056258	Kcnq3	potassium voltage-gated channel, subfamily Q, member 3	34.5229	44.9774	23.4518	22.7968	9.42834	11.757	20.7185	87.7532	276.162	218.25	193.247	252.765	2 (late)	2 (ES)
ENSMUSG00000056268	Dennd1b	DENN domain containing 1B	325.091	244.877	269.317	264.641	259.279	285.785	164.367	254.259	361.554	337.296	315.637	357.168	2 (late)	1 (PSpc)
ENSMUSG00000056910	Vmn2r107	vomeronasal 2, receptor 107	0	0	0	0.991165	0	0.904383	0	0	0	0	2.14719	0	2 (late)	2 (ES)
ENSMUSG00000057531	Dtnbp1	dystrobrevin binding protein 1	276.183	329.834	298.065	284.464	373.467	369.893	1023.49	1302.8	1313.59	1097.87	1296.9	1379.22	2 (late)	2 (ES)
ENSMUSG00000057778	Cyb5d2	cytochrome b5 domain containing 2	77.6766	64.9673	71.1119	57.4876	107.378	85.9164	151.936	173.256	417.877	346.555	390.788	425.854	2 (late)	2 (ES)
ENSMUSG00000057858	Fam204a	family with sequence similarity 204, member A	403.487	400.424	418.35	424.219	500.75	480.227	377.077	553.52	506.903	453.696	487.412	417.612	2 (late)	1 (PSpc)
ENSMUSG00000059060	Rad51b	RAD51 paralog B	36.6806	39.3552	50.6861	44.6024	55.5224	63.3068	7.59679	13.5005	116.279	99.2047	115.948	120.888	2 (late)	2 (ES)
ENSMUSG00000059406	Tmprss9	transmembrane protease, serine 9	7.9115	5.62217	9.07811	9.91165	14.1425	17.1833	38.6746	42.7516	107.195	88.6229	122.39	107.15	2 (late)	2 (ES)
ENSMUSG00000060254	Or10g9b	olfactory receptor family 10 subfamily G member 9B	0	0	0	0	0	2.71315	0	0	1.81686	2.64546	2.14719	0	2 (late)	2 (ES)
ENSMUSG00000060397	Zfp128	zinc finger protein 128	58.9767	49.9749	65.0598	65.4169	46.0941	57.8805	104.283	180.007	212.572	160.05	152.45	140.12	2 (late)	2 (ES)
ENSMUSG00000060935	Tmem263	transmembrane protein 263	206.418	180.534	226.196	221.03	289.136	300.255	253.456	315.012	230.741	310.841	324.225	340.683	2 (late)	1 (PSpc)
ENSMUSG00000061119	Prcp	prolylcarboxypeptidase (angiotensinase C)	151.038	113.693	170.215	179.401	208.995	174.546	105.664	159.756	690.405	530.415	553.974	664.882	2 (late)	2 (ES)
ENSMUSG00000061298	Agbl4	ATP/GTP binding protein-like 4	8.63073	5.62217	9.07811	11.894	28.285	57.8805	363.955	630.023	2082.12	1514.53	1812.23	1936.95	2 (late)	2 (ES)
ENSMUSG00000062200	Vmn2r7	vomeronasal 2, receptor 7	0	0	0	0	0	0	0	0	403.342	201.055	410.113	359.915	2 (late)	2 (ES)
ENSMUSG00000062202	Btbd9	BTB (POZ) domain containing 9	540.859	590.328	545.443	510.45	557.32	488.367	508.985	681.775	1413.51	902.102	1520.21	1585.28	2 (late)	2 (ES)
ENSMUSG00000063428	Ddo	D-aspartate oxidase	3.59614	1.87406	3.02604	0.991165	2.61898	2.71315	4.83432	2.25008	176.235	121.691	150.303	156.604	2 (late)	2 (ES)
ENSMUSG00000066392	Nrxn3	neurexin III	0.719228	5.62217	5.29557	14.8675	15.7139	4.52191	0	0	181.686	113.755	163.186	167.594	2 (late)	2 (ES)
ENSMUSG00000066442	Mthfs	5, 10-methenyltetrahydrofolate synthetase	6.47305	6.87154	8.3216	6.93816	12.0473	7.23506	22.0997	24.7509	23.6191	23.8091	8.58875	24.727	2 (late)	1 (PSpc)
ENSMUSG00000066798	Zbtb6	zinc finger and BTB domain containing 6	196.349	169.29	174.754	178.41	176.519	178.163	157.461	211.508	247.092	235.446	191.1	214.301	2 (late)	1 (PSpc)
ENSMUSG00000066892	Fbxl12	F-box and leucine-rich repeat protein 12	197.068	207.396	210.31	210.127	247.756	260.462	366.718	414.015	655.885	510.574	579.741	769.285	2 (late)	1 (PSpc)
ENSMUSG00000068205	Macrod2	mono-ADP ribosylhydrolase 2	187.718	150.549	197.449	148.675	394.419	295.733	350.833	582.771	577.76	637.556	669.923	692.356	2 (late)	1 (PSpc)
ENSMUSG00000069633	Pex11g	peroxisomal biogenesis factor 11 gamma	25.8922	21.2393	19.6692	20.8145	34.0468	75.9681	270.031	405.015	461.481	496.024	545.386	469.813	2 (late)	2 (ES)
ENSMUSG00000069769	Msi2	musashi RNA-binding protein 2	1288.86	1258.12	1012.21	1107.13	675.698	674.669	486.194	393.764	1586.12	1031.73	2067.74	2623.81	2 (late)	2 (ES)
ENSMUSG00000070330	Tmem235	transmembrane protein 235	2.87691	1.24937	3.78255	2.9735	9.42834	10.8526	42.8183	85.5031	56.3225	63.491	53.6797	96.1606	2 (late)	1 (PSpc)
ENSMUSG00000070426	Rnf121	ring finger protein 121	436.571	413.542	425.158	408.36	509.654	445.861	370.171	409.515	855.739	711.629	687.1	730.821	2 (late)	2 (ES)
ENSMUSG00000071037	Camkmt	calmodulin-lysine N-methyltransferase	83.4304	82.4585	112.72	103.081	198.519	148.319	88.399	184.507	159.883	149.468	186.805	153.857	2 (late)	1 (PSpc)
ENSMUSG00000071909	Nutm2	NUT family member 2	0	1.24937	0	0	2.09519	3.61753	0.690617	2.25008	170.784	169.309	130.978	162.099	2 (late)	2 (ES)
ENSMUSG00000072772	Grcc10	gene rich cluster, C10 gene	113.638	143.053	133.146	151.648	144.044	81.3944	67.6805	76.5028	376.089	369.042	337.108	403.875	2 (late)	2 (ES)
ENSMUSG00000074449	Potefam3a	POTE ankyrin domain family member 3A	0	0	0	0	0	0	0	0	14.5348	18.5182	2.14719	5.49489	2 (late)	2 (ES)
ENSMUSG00000074579	Lekr1	leucine, glutamate and lysine rich 1	17.9807	16.8665	24.9648	19.8233	88.5216	117.57	252.766	474.767	1180.96	966.915	837.403	980.838	2 (late)	2 (ES)
ENSMUSG00000074925	Ptar1	protein prenyltransferase alpha subunit repeat containing 1	178.368	134.307	142.98	180.392	223.137	246.896	442.686	648.024	1010.17	895.488	972.676	1052.27	2 (late)	2 (ES)
ENSMUSG00000074965	Or4k35	olfactory receptor family 4 subfamily K member 35	0	0	0	0	0	0	0	0	3.63371	2.64546	0	5.49489	2 (late)	2 (ES)
ENSMUSG00000075377	Or1b1	olfactory receptor family 1 subfamily B member 1	0	0	0	0	0	0	0	0	27.2528	11.9046	8.58875	27.4745	2 (late)	2 (ES)
ENSMUSG00000075571	Defb30	defensin beta 30	0	2.49874	0.75651	0	0	1.80877	10.3593	2.25008	179.869	111.109	178.217	170.342	2 (late)	2 (ES)
ENSMUSG00000075703	Selenoi	selenoprotein I	404.925	352.323	433.48	352.855	307.469	348.187	392.27	535.52	973.835	870.356	680.658	799.507	2 (late)	2 (ES)
ENSMUSG00000076434	Wfdc3	WAP four-disulfide core domain 3	12.9461	9.99497	23.4518	12.8852	20.9519	47.0279	102.211	200.257	586.845	469.569	455.204	543.994	2 (late)	2 (ES)
ENSMUSG00000078137	Ankrd63	ankyrin repeat domain 63	34.5229	32.4837	46.1471	35.682	13.6187	29.8446	64.2274	119.254	187.136	153.437	130.978	178.584	2 (late)	2 (ES)
ENSMUSG00000078578	Ube2d3	ubiquitin-conjugating enzyme E2D 3	2004.49	2060.21	1969.19	2122.09	2673.98	2094.55	2448.93	3048.86	4424.04	4384.85	5097.42	5310.81	2 (late)	2 (ES)
ENSMUSG00000078919	Dpm1	dolichol-phosphate (beta-D) mannosyltransferase 1	102.85	93.0782	82.4595	76.3197	135.14	130.231	108.427	191.257	288.88	234.123	240.485	175.837	2 (late)	1 (PSpc)
ENSMUSG00000079144	A130010J15Rik	RIKEN cDNA A130010J15 gene	94.2188	88.7054	99.1027	93.1696	85.3789	102.195	41.437	45.0016	301.598	214.282	268.398	324.199	2 (late)	2 (ES)
ENSMUSG00000083012	Fam220a	family with sequence similarity 220, member A	7.19228	4.99749	5.29557	0.991165	14.1425	4.52191	0.690617	4.50016	23.6191	21.1637	8.58875	8.24234	2 (late)	2 (ES)
ENSMUSG00000090733	Rps27	ribosomal protein S27	2085.04	2199.52	1932.88	2303.47	2434.08	2001.4	1825.3	1950.82	3866.27	2494.67	3843.47	3560.69	2 (late)	2 (ES)
ENSMUSG00000090874	Or4n4b	olfactory receptor family 4 subfamily N member 4B	0	0.624686	0	0	0	0	0	0	128.997	44.9728	227.602	304.967	2 (late)	2 (ES)
ENSMUSG00000091504	Vmn2r118	vomeronasal 2, receptor 118	0	0.624686	0	0	0	0	0	0	3.63371	2.64546	2.14719	5.49489	2 (late)	1 (PSpc)
ENSMUSG00000091594	Gm17067	predicted gene 17067	4.31537	5.62217	3.78255	5.94699	3.14278	8.13944	0.690617	4.50016	147.165	46.2955	212.572	167.594	2 (late)	2 (ES)
ENSMUSG00000091873	Or4n4	olfactory receptor family 4 subfamily N member 4	0	0	0	0.991165	0	0	0	0	1.81686	3.96819	17.1775	38.4642	2 (late)	2 (ES)
ENSMUSG00000091931	Gon7	GON7 subunit of KEOPS complex	53.9421	65.592	52.1992	56.4964	52.3797	66.0199	44.1995	58.5021	96.2934	72.7501	66.5628	90.6657	2 (late)	1 (PSpc)
ENSMUSG00000092049	Vmn2r4	vomeronasal 2, receptor 4	0	0	0	0.991165	0	0	0	0	27.2528	33.0682	34.355	38.4642	2 (late)	2 (ES)
ENSMUSG00000093445	Lrch4	leucine-rich repeats and calponin homology (CH) domain containing 4	4.31537	4.3728	3.02604	7.92932	8.90454	9.94821	3.45309	6.75025	67.2237	58.2001	34.355	35.7168	2 (late)	2 (ES)
ENSMUSG00000094543	Gm8212	predicted gene 8212	0	0	0.75651	0	0.523797	0.904383	0	0	25.436	11.9046	25.7663	2.74745	2 (late)	2 (ES)
ENSMUSG00000096002	Vmn2r53	vomeronasal 2, receptor 53	0	0	0	0	0.523797	0	0	2.25008	16.3517	18.5182	8.58875	13.7372	2 (late)	1 (PSpc)
ENSMUSG00000096370	Gm21992	predicted gene 21992	8.63073	6.24686	7.5651	5.94699	17.2853	9.94821	6.21555	11.2504	19.9854	13.2273	10.7359	10.9898	2 (late)	1 (PSpc)
ENSMUSG00000096839	Gm55589	predicted gene, 55589	0.719228	0	0	0	0.523797	0	3.45309	6.75025	50.872	42.3273	47.2381	43.9591	2 (late)	2 (ES)
ENSMUSG00000102206	Pcdha11	protocadherin alpha 11	0	0	0.75651	0	0	0.904383	0	0	0	3.96819	0	0	2 (late)	2 (ES)
ENSMUSG00000102312	Pcdha3	protocadherin alpha 3	0	0	0	0	0	0	0	0	30.8866	21.1637	12.8831	8.24234	2 (late)	2 (ES)
ENSMUSG00000102428	Pcdhga12	protocadherin gamma subfamily A, 12	10.7884	9.99497	8.3216	6.93816	4.71417	9.04383	17.2654	49.5018	296.148	294.969	229.749	280.239	2 (late)	2 (ES)
ENSMUSG00000102543	Pcdhgc5	protocadherin gamma subfamily C, 5	4.31537	6.24686	3.78255	2.9735	4.19037	1.80877	0	0	148.982	124.337	141.714	167.594	2 (late)	2 (ES)
ENSMUSG00000102697	Pcdhac2	protocadherin alpha subfamily C, 2	2.15768	3.12343	2.26953	2.9735	2.09519	0.904383	0	0	0	5.29092	6.44156	0	2 (late)	2 (ES)
ENSMUSG00000102742	Pcdhga11	protocadherin gamma subfamily A, 11	5.75382	3.74811	5.29557	5.94699	2.09519	1.80877	0.690617	9.00033	14.5348	25.1319	17.1775	16.4847	2 (late)	1 (PSpc)
ENSMUSG00000103088	Pcdhgb6	protocadherin gamma subfamily B, 6	16.5422	15.6171	12.8607	21.8056	10.4759	4.52191	13.1217	11.2504	30.8866	18.5182	34.355	30.2219	2 (late)	2 (ES)
ENSMUSG00000103255	Pcdhac1	protocadherin alpha subfamily C, 1	0	0	0	0	0	0	0.690617	0	0	2.64546	0	0	2 (late)	2 (ES)
ENSMUSG00000103310	Pcdha12	protocadherin alpha 12	0	0	0	0	0	0	0	0	56.3225	21.1637	98.7706	96.1606	2 (late)	2 (ES)
ENSMUSG00000103707	Pcdha6	protocadherin alpha 6	0	0	0	0	0	0	0	0	0	1.32273	0	0	2 (late)	2 (ES)
ENSMUSG00000103770	Pcdha9	protocadherin alpha 9	0.719228	0	0	0	0.523797	0	0	2.25008	1.81686	2.64546	0	2.74745	2 (late)	1 (PSpc)
ENSMUSG00000103800	Pcdha8	protocadherin alpha 8	0	0	0	0	0	0	0	0	3.63371	2.64546	2.14719	8.24234	2 (late)	2 (ES)
ENSMUSG00000104063	Pcdhgb7	protocadherin gamma subfamily B, 7	10.0692	1.87406	3.02604	8.92049	10.4759	8.13944	22.7904	27.001	19.9854	26.4546	34.355	27.4745	2 (late)	2 (ES)
ENSMUSG00000104148	Pcdha2	protocadherin alpha 2	0	0.624686	0.75651	0	1.57139	7.23506	53.1775	83.253	506.903	433.855	407.966	554.984	2 (late)	2 (ES)
ENSMUSG00000104318	Pcdha7	protocadherin alpha 7	0	0	0	0	0	0	0	0	0	1.32273	2.14719	0	2 (late)	1 (PSpc)
ENSMUSG00000107280	Potefam3c	POTE ankyrin domain family member 3C	0	0	0	0	0	0	0	0	5.45057	6.61365	0	5.49489	2 (late)	2 (ES)
ENSMUSG00000110591	Potefam3f	POTE ankyrin domain family member 3F	0	0	0	0	1.04759	0.904383	0.690617	2.25008	19.9854	25.1319	8.58875	16.4847	2 (late)	2 (ES)
ENSMUSG00000115404	Vmn1r31	vomeronasal 1 receptor 31	0	0	0	0	0	0	0.690617	0	0	0	2.14719	2.74745	2 (late)	2 (ES)
ENSMUSG00000116376	Tmem249	transmembrane protein 249	2.87691	2.49874	0	1.98233	1.57139	0.904383	0.690617	0	1702.39	1141.52	1172.36	1142.94	2 (late)	2 (ES)
ENSMUSG00000116895	Ermardl1	ER membrane associated RNA degradation like 1	10.0692	9.99497	7.5651	14.8675	11.5235	18.992	11.0499	13.5005	19.9854	18.5182	12.8831	19.2321	2 (late)	2 (ES)
ENSMUSG00000116953	Ermardl2	ER membrane associated RNA degradation like 2	51.0652	44.9774	43.121	40.6378	60.2366	49.741	65.6086	96.7535	59.9563	72.7501	51.5325	65.9387	2 (late)	1 (PSpc)
ENSMUSG00000118401	Gpr52	G protein-coupled receptor 52	3.59614	1.87406	1.51302	2.9735	0.523797	2.71315	2.76247	0	5.45057	2.64546	12.8831	5.49489	2 (late)	1 (PSpc)
ENSMUSG00000001105	Ift20	intraflagellar transport 20	448.798	385.431	494.001	453.954	500.75	666.53	1089.1	1406.3	563.225	574.065	689.247	651.145	3 (mid)	1 (PSpc)
ENSMUSG00000001666	Ddt	D-dopachrome tautomerase	87.7458	69.3401	67.3293	88.2137	112.092	223.383	882.609	1125.04	872.091	755.279	918.996	854.456	3 (mid)	2 (ES)
ENSMUSG00000003190	Bcl2l12	BCL2-like 12 (proline rich)	121.549	139.93	150.545	137.772	134.616	197.155	415.751	832.53	118.096	207.669	176.069	129.13	3 (mid)	1 (PSpc)
ENSMUSG00000005374	Tbl2	transducin (beta)-like 2	1293.17	1268.74	1501.67	1310.32	1882	1793.39	2417.16	2972.36	2089.38	2203.67	1979.71	1928.71	3 (mid)	1 (PSpc)
ENSMUSG00000006310	Zbtb32	zinc finger and BTB domain containing 32	347.387	387.93	330.595	275.544	427.942	675.574	1535.24	2259.08	1220.93	1271.14	1187.39	1140.19	3 (mid)	1 (PSpc)
ENSMUSG00000006456	Rbm14	RNA binding motif protein 14	589.047	525.985	621.851	600.646	758.981	706.323	930.952	1084.54	890.259	977.497	805.195	870.94	3 (mid)	1 (PSpc)
ENSMUSG00000009739	Pou6f1	POU domain, class 6, transcription factor 1	268.991	336.706	277.639	264.641	316.897	683.713	2202.38	3498.88	719.475	1132.26	893.23	774.78	3 (mid)	1 (PSpc)
ENSMUSG00000014177	Tvp23b	trans-golgi network vesicle protein 23B	332.283	340.454	434.993	400.431	516.464	435.008	513.819	825.78	341.569	437.824	399.377	365.41	3 (mid)	1 (PSpc)
ENSMUSG00000019865	Nmbr	neuromedin B receptor	7.9115	10.6197	18.1562	9.91165	23.0471	45.2191	196.135	337.512	103.561	128.305	126.684	74.181	3 (mid)	1 (PSpc)
ENSMUSG00000020069	Hnrnph3	heterogeneous nuclear ribonucleoprotein H3	1134.94	1027.61	1084.08	857.358	1417.39	1621.56	2307.35	2898.11	950.216	1575.37	1509.47	1362.73	3 (mid)	1 (PSpc)
ENSMUSG00000020652	Cenpo	centromere protein O	193.472	208.645	164.919	166.516	152.949	193.538	433.017	585.021	132.63	215.605	171.775	203.311	3 (mid)	1 (PSpc)
ENSMUSG00000021003	Galc	galactosylceramidase	170.457	176.786	178.536	168.498	184.9	249.61	629.843	765.028	574.127	436.501	500.295	467.066	3 (mid)	2 (ES)
ENSMUSG00000021103	Mnat1	menage a trois 1	166.861	199.275	146.763	203.189	255.089	201.677	358.43	418.515	218.023	260.578	272.693	255.512	3 (mid)	1 (PSpc)
ENSMUSG00000021391	Cenpp	centromere protein P	88.465	95.5769	76.4075	105.064	172.853	165.502	357.74	391.514	257.994	256.61	302.753	271.997	3 (mid)	1 (PSpc)
ENSMUSG00000021461	Fancc	Fanconi anemia, complementation group C	130.18	153.048	139.954	110.019	216.328	171.833	248.622	319.512	118.096	161.373	137.42	129.13	3 (mid)	1 (PSpc)
ENSMUSG00000022555	Dgat1	diacylglycerol O-acyltransferase 1	638.674	597.824	624.877	580.823	1111.5	898.956	1594.63	2133.08	1544.33	1753.94	1696.28	1483.62	3 (mid)	1 (PSpc)
ENSMUSG00000022827	Rabl3	RAB, member RAS oncogene family-like 3	285.533	337.33	256.457	315.191	298.04	321.056	483.432	621.023	292.514	329.36	285.576	233.533	3 (mid)	1 (PSpc)
ENSMUSG00000022833	Ccdc14	coiled-coil domain containing 14	169.018	162.418	194.423	175.436	241.994	317.438	464.095	632.273	345.203	361.105	257.663	255.512	3 (mid)	1 (PSpc)
ENSMUSG00000023935	Spats1	spermatogenesis associated, serine-rich 1	31.646	26.8615	21.9388	23.788	35.0944	133.849	548.35	807.78	214.389	264.546	311.342	219.796	3 (mid)	1 (PSpc)
ENSMUSG00000023953	Polh	polymerase (DNA directed), eta (RAD 30 related)	192.034	171.789	185.345	172.463	284.422	318.343	386.746	576.021	161.7	277.773	171.775	186.826	3 (mid)	1 (PSpc)
ENSMUSG00000024592	C330018D20Rik	RIKEN cDNA C330018D20 gene	124.426	103.073	132.389	109.028	100.569	120.283	155.389	195.757	148.982	132.273	113.801	134.625	3 (mid)	1 (PSpc)
ENSMUSG00000025894	Aasdhppt	aminoadipate-semialdehyde dehydrogenase-phosphopantetheinyl transferase	299.918	352.323	341.942	346.908	427.942	511.881	793.519	1093.54	359.738	417.983	435.879	392.885	3 (mid)	1 (PSpc)
ENSMUSG00000026063	Dnaaf6	dynein axonemal assembly factor 6	0	0	0	0.991165	3.66658	36.1753	149.864	263.26	89.0259	91.2683	107.359	109.898	3 (mid)	1 (PSpc)
ENSMUSG00000026111	Unc50	unc-50 homolog	412.117	356.071	438.019	390.519	635.889	482.94	834.265	735.777	283.43	402.11	515.325	313.209	3 (mid)	1 (PSpc)
ENSMUSG00000026273	Mterf4	mitochondrial transcription termination factor 4	177.649	243.003	185.345	205.171	186.472	221.574	335.64	508.519	399.708	362.428	332.814	291.229	3 (mid)	1 (PSpc)
ENSMUSG00000026276	Septin2	septin 2	37.3998	22.4887	30.2604	25.7703	32.9992	40.6972	46.2713	128.255	43.6045	67.4592	40.7966	41.2117	3 (mid)	1 (PSpc)
ENSMUSG00000026511	Srp9	signal recognition particle 9	299.918	305.471	335.134	320.146	357.753	374.414	806.641	994.536	735.827	845.224	818.078	931.384	3 (mid)	1 (PSpc)
ENSMUSG00000027076	Timm10	translocase of inner mitochondrial membrane 10	156.792	121.814	109.694	126.869	138.282	144.701	271.412	166.506	118.096	117.723	154.598	131.877	3 (mid)	1 (PSpc)
ENSMUSG00000027207	Galk2	galactokinase 2	123.707	118.69	107.424	137.772	125.711	158.267	231.357	279.01	203.488	193.119	246.927	263.755	3 (mid)	1 (PSpc)
ENSMUSG00000027281	Slx4ip	SLX4 interacting protein	212.891	186.781	183.075	162.551	242.518	264.984	304.562	479.268	261.627	309.519	274.84	197.816	3 (mid)	1 (PSpc)
ENSMUSG00000027341	Tmem230	transmembrane protein 230	322.214	262.993	282.178	272.571	397.562	398.833	859.128	924.784	441.496	506.605	504.589	472.561	3 (mid)	1 (PSpc)
ENSMUSG00000027531	Impa1	inositol (myo)-1(or 4)-monophosphatase 1	565.313	424.786	451.636	444.042	496.035	596.893	1001.39	951.785	426.961	486.765	491.706	560.479	3 (mid)	1 (PSpc)
ENSMUSG00000027811	4930579G24Rik	RIKEN cDNA 4930579G24 gene	112.919	128.061	128.607	136.781	216.852	430.486	1292.14	1824.82	110.828	289.678	221.16	151.11	3 (mid)	1 (PSpc)
ENSMUSG00000027973	1700006A11Rik	RIKEN cDNA 1700006A11 gene	0.719228	0	0.75651	0	55.5224	429.582	1686.49	2837.35	223.473	421.951	266.251	184.079	3 (mid)	1 (PSpc)
ENSMUSG00000028420	Tmem38b	transmembrane protein 38B	307.11	321.713	354.046	354.837	545.796	548.96	1073.22	1188.04	297.964	429.887	401.524	434.096	3 (mid)	1 (PSpc)
ENSMUSG00000028933	Xrcc2	X-ray repair complementing defective repair in Chinese hamster cells 2	216.488	198.65	226.953	198.233	336.277	340.048	471.691	657.024	267.078	235.446	234.043	159.352	3 (mid)	1 (PSpc)
ENSMUSG00000029416	Slc15a4	solute carrier family 15, member 4	399.891	420.414	405.489	378.625	450.465	435.912	714.098	848.281	319.767	468.246	407.966	354.421	3 (mid)	1 (PSpc)
ENSMUSG00000029534	St7	suppression of tumorigenicity 7	69.0459	59.9698	70.3554	60.4611	128.33	93.1514	188.538	182.257	181.686	161.373	158.892	153.857	3 (mid)	1 (PSpc)
ENSMUSG00000029817	Tra2a	transformer 2 alpha	1213.34	974.51	1207.39	1018.92	1506.96	1525.69	1437.86	2268.08	815.768	1317.44	1075.74	928.637	3 (mid)	1 (PSpc)
ENSMUSG00000029999	Tgfa	transforming growth factor alpha	24.4537	41.8539	24.9648	63.4346	13.0949	18.992	116.714	234.009	41.7877	50.2637	60.1213	38.4642	3 (mid)	1 (PSpc)
ENSMUSG00000030254	Rad18	RAD18 E3 ubiquitin protein ligase	769.574	992.626	751.214	811.765	976.357	1056.32	1696.85	2337.84	750.362	880.938	779.429	697.851	3 (mid)	1 (PSpc)
ENSMUSG00000030275	Etnk1	ethanolamine kinase 1	2770.46	1602.94	2526.74	1786.08	3148.54	3121.02	4057.38	4529.42	2283.79	2480.12	1928.17	2002.89	3 (mid)	1 (PSpc)
ENSMUSG00000031762	Mt2	metallothionein 2	287.691	431.033	341.942	289.42	506.511	338.239	832.194	690.775	437.862	547.61	553.974	541.247	3 (mid)	1 (PSpc)
ENSMUSG00000032026	Rexo2	RNA exonuclease 2	361.771	509.744	385.063	346.908	321.611	363.562	706.501	1046.29	868.457	812.156	768.693	890.173	3 (mid)	1 (PSpc)
ENSMUSG00000032475	Nck1	non-catalytic region of tyrosine kinase adaptor protein 1	367.525	392.927	390.359	318.164	390.752	491.984	783.85	1134.04	328.851	462.955	496	315.956	3 (mid)	1 (PSpc)
ENSMUSG00000032611	1700102P08Rik	RIKEN cDNA 1700102P08 gene	10.7884	12.4937	13.6172	7.92932	273.422	634.877	2487.6	3786.89	581.394	708.983	693.542	651.145	3 (mid)	1 (PSpc)
ENSMUSG00000033209	Ttc28	tetratricopeptide repeat domain 28	188.438	164.292	218.631	409.351	305.897	181.781	462.023	603.022	508.72	486.765	435.879	524.762	3 (mid)	2 (ES)
ENSMUSG00000034177	Rnf43	ring finger protein 43	76.2381	58.7205	61.2773	63.4346	48.7131	56.9761	86.3271	117.004	81.7585	84.6547	77.2988	71.4336	3 (mid)	1 (PSpc)
ENSMUSG00000034686	Prr7	proline rich 7 (synaptic)	75.5189	92.4535	65.8163	72.3551	91.1406	99.4821	457.879	337.512	148.982	174.6	223.308	222.543	3 (mid)	1 (PSpc)
ENSMUSG00000036533	Cdc42ep3	CDC42 effector protein (Rho GTPase binding) 3	57.5382	77.461	69.5989	118.94	177.567	560.717	2482.08	4839.93	1698.76	1800.24	1812.23	1538.57	3 (mid)	1 (PSpc)
ENSMUSG00000036840	Siah1a	siah E3 ubiquitin protein ligase 1A	177.649	149.3	169.458	166.516	236.232	276.741	551.112	731.277	172.601	206.346	279.134	153.857	3 (mid)	1 (PSpc)
ENSMUSG00000037710	Cisd1	CDGSH iron sulfur domain 1	302.795	319.214	304.873	352.855	511.226	460.331	915.758	906.783	345.203	445.76	474.528	401.127	3 (mid)	1 (PSpc)
ENSMUSG00000037965	Zc3h7a	zinc finger CCCH type containing 7 A	417.871	441.028	369.933	347.899	657.365	810.327	1072.53	1307.3	595.929	828.029	571.152	491.793	3 (mid)	1 (PSpc)
ENSMUSG00000038215	Cep44	centrosomal protein 44	230.153	209.894	158.867	171.472	217.376	282.167	439.923	591.772	443.313	485.442	463.793	478.056	3 (mid)	1 (PSpc)
ENSMUSG00000039047	Pigk	phosphatidylinositol glycan anchor biosynthesis, class K	514.967	391.678	493.244	480.715	817.647	766.012	1157.47	1244.3	543.24	589.937	566.858	519.267	3 (mid)	1 (PSpc)
ENSMUSG00000039853	Trim14	tripartite motif-containing 14	52.5036	48.1008	39.3385	46.5848	25.666	46.1235	115.333	69.7526	65.4068	52.9092	75.1516	41.2117	3 (mid)	1 (PSpc)
ENSMUSG00000040195	Nemp1	nuclear envelope integral membrane protein 1	413.556	292.978	489.462	334.023	1141.35	1120.53	1995.19	2585.34	2374.63	2283.03	2020.5	2134.77	3 (mid)	1 (PSpc)
ENSMUSG00000040795	Iqcc	IQ motif containing C	51.0652	55.597	72.6249	71.3639	62.8556	103.1	230.666	389.264	176.235	191.796	122.39	107.15	3 (mid)	1 (PSpc)
ENSMUSG00000042523	Dnal1	dynein, axonemal, light chain 1	215.049	150.549	222.414	172.463	276.041	319.247	439.232	738.027	486.917	427.242	442.321	414.864	3 (mid)	1 (PSpc)
ENSMUSG00000043140	Tmem186	transmembrane protein 186	311.426	280.484	288.987	279.509	304.326	316.534	511.747	578.271	203.488	317.455	272.693	214.301	3 (mid)	1 (PSpc)
ENSMUSG00000043257	Pigv	phosphatidylinositol glycan anchor biosynthesis, class V	181.245	159.92	183.832	193.277	157.139	168.215	368.789	355.513	90.8428	124.337	113.801	164.847	3 (mid)	1 (PSpc)
ENSMUSG00000043648	Pld6	phospholipase D family, member 6	318.618	412.917	306.386	309.244	287.041	596.893	1900.58	2619.1	472.383	687.819	635.568	590.701	3 (mid)	1 (PSpc)
ENSMUSG00000044712	Slc38a6	solute carrier family 38, member 6	79.115	98.0757	91.5377	96.1431	136.187	172.737	175.417	319.512	103.561	146.823	107.359	98.9081	3 (mid)	1 (PSpc)
ENSMUSG00000048230	Fbxo43	F-box protein 43	16.5422	13.7431	15.1302	10.9028	76.4743	167.311	685.092	1138.54	216.206	320.101	266.251	225.291	3 (mid)	1 (PSpc)
ENSMUSG00000048647	Exd1	exonuclease 3'-5' domain containing 1	202.822	271.738	198.962	167.507	252.994	320.151	452.354	742.527	372.455	488.087	418.702	390.137	3 (mid)	1 (PSpc)
ENSMUSG00000051003	Or1f19	olfactory receptor family 1 subfamily F member 19	0.719228	0	0	0	0	7.23506	16.5748	33.7512	3.63371	13.2273	4.29438	0	3 (mid)	1 (PSpc)
ENSMUSG00000051890	Klhdc1	kelch domain containing 1	70.4843	58.0958	73.3814	63.4346	129.902	186.303	479.288	463.517	325.217	329.36	422.996	387.39	3 (mid)	1 (PSpc)
ENSMUSG00000052557	Gan	giant axonal neuropathy	288.41	227.386	233.761	212.109	278.66	289.402	359.121	605.272	210.755	387.56	276.987	285.734	3 (mid)	1 (PSpc)
ENSMUSG00000053199	Arhgap20	Rho GTPase activating protein 20	411.398	212.393	384.307	301.314	709.221	725.315	1060.1	1028.29	376.089	466.924	429.438	530.257	3 (mid)	1 (PSpc)
ENSMUSG00000053286	Trmt1l	tRNA methyltransferase 1 like	507.775	352.947	425.158	391.51	404.371	516.403	881.227	821.28	337.935	354.492	326.373	280.239	3 (mid)	1 (PSpc)
ENSMUSG00000053873	Aym1	activator of yeast meiotic promoters 1	0	0	0	0	2.61898	24.4183	117.405	96.7535	50.872	64.8138	27.9134	35.7168	3 (mid)	1 (PSpc)
ENSMUSG00000054752	Fsd1l	fibronectin type III and SPRY domain containing 1-like	215.049	182.408	181.562	163.542	241.994	375.319	569.759	954.035	312.499	435.178	298.459	288.482	3 (mid)	1 (PSpc)
ENSMUSG00000056215	Lrguk	leucine-rich repeats and guanylate kinase domain containing	43.8729	41.8539	37.069	33.6996	91.1406	195.347	839.1	1275.8	972.018	839.933	788.018	983.586	3 (mid)	1 (PSpc)
ENSMUSG00000056665	Them6	thioesterase superfamily member 6	149.599	219.265	197.449	213.101	210.042	183.59	828.05	1305.05	659.519	780.41	906.113	898.415	3 (mid)	1 (PSpc)
ENSMUSG00000057561	Eif1a	eukaryotic translation initiation factor 1A	649.463	643.426	547.713	555.053	569.891	633.972	993.107	1145.29	1111.92	1062.15	923.291	942.374	3 (mid)	1 (PSpc)
ENSMUSG00000058270	Or8c9	olfactory receptor family 8 subfamily C member 9	0	0	0	0	0	0.904383	2.07185	0	0	1.32273	0	0	3 (mid)	1 (PSpc)
ENSMUSG00000060538	Tmem219	transmembrane protein 219	91.3419	87.456	66.5728	89.2049	65.4746	95.8646	212.019	495.018	368.822	310.841	283.429	365.41	3 (mid)	2 (ES)
ENSMUSG00000060985	Tdrd5	tudor domain containing 5	471.094	627.185	428.941	374.661	552.605	1272.47	4580.86	5917.72	385.173	776.442	571.152	467.066	3 (mid)	1 (PSpc)
ENSMUSG00000061759	Armt1	acidic residue methyltransferase 1	217.207	190.529	211.066	215.083	449.418	946.889	3105.7	4189.65	1509.81	1306.86	1288.31	1109.97	3 (mid)	1 (PSpc)
ENSMUSG00000063060	Sox7	SRY (sex determining region Y)-box 7	3.59614	2.49874	7.5651	9.91165	8.38075	1.80877	27.6247	29.2511	16.3517	11.9046	25.7663	27.4745	3 (mid)	1 (PSpc)
ENSMUSG00000063787	Chchd1	coiled-coil-helix-coiled-coil-helix domain containing 1	176.211	164.917	149.789	161.56	209.519	184.494	435.089	276.76	297.964	232.8	238.338	247.27	3 (mid)	1 (PSpc)
ENSMUSG00000066415	Msl2	MSL complex subunit 2	531.509	418.539	486.436	469.812	544.749	526.351	817.691	1008.04	594.112	654.751	637.715	711.589	3 (mid)	1 (PSpc)
ENSMUSG00000067438	Hmx1	H6 homeobox 1	116.515	131.184	121.042	133.807	188.043	157.363	490.338	479.268	212.572	249.996	296.312	321.451	3 (mid)	1 (PSpc)
ENSMUSG00000068600	Gml2	glycosylphosphatidylinositol anchored molecule like 2	46.0306	37.4811	24.9648	38.6555	274.469	425.06	1073.91	996.786	345.203	333.328	251.221	252.765	3 (mid)	1 (PSpc)
ENSMUSG00000069743	Zfp820	zinc finger protein 820	50.3459	63.7179	50.6861	60.4611	86.4264	150.128	232.047	362.263	14.5348	124.337	17.1775	30.2219	3 (mid)	1 (PSpc)
ENSMUSG00000070520	Nsmce3	NSE3 homolog, SMC5-SMC6 complex component	198.507	181.159	208.04	205.171	230.994	175.45	423.348	486.018	139.898	235.446	184.658	217.048	3 (mid)	1 (PSpc)
ENSMUSG00000074030	Exoc8	exocyst complex component 8	409.96	289.854	369.177	324.111	302.231	414.207	790.757	942.784	537.789	526.446	624.832	750.053	3 (mid)	1 (PSpc)
ENSMUSG00000074220	Zfp382	zinc finger protein 382	40.2767	47.4761	33.2864	36.6731	60.7604	108.526	212.019	272.26	59.9563	109.787	51.5325	79.6759	3 (mid)	1 (PSpc)
ENSMUSG00000074881	Mageb3	MAGE family member B3	3.59614	8.12092	10.5911	5.94699	17.2853	17.1833	70.4429	141.755	39.9708	50.2637	49.3853	35.7168	3 (mid)	1 (PSpc)
ENSMUSG00000078651	Aoc2	amine oxidase, copper containing 2 (retina-specific)	80.5535	53.0983	71.8684	35.682	75.9505	57.8805	75.9679	85.5031	85.3922	51.5865	62.2684	54.9489	3 (mid)	2 (ES)
ENSMUSG00000079036	Alkbh1	alkB homolog 1, histone H2A dioxygenase	243.099	262.993	232.248	249.774	269.755	308.394	406.083	522.019	194.404	230.155	223.308	195.069	3 (mid)	1 (PSpc)
ENSMUSG00000085793	Lin52	lin-52 DREAM MuvB core complex component	110.042	84.9573	96.8332	71.3639	150.853	166.406	315.612	427.516	94.4765	154.759	103.065	101.656	3 (mid)	1 (PSpc)
ENSMUSG00000089862	Umad1	UMAP1-MVP12 associated (UMA) domain containing 1	66.1689	55.597	71.8684	60.4611	104.236	113.048	93.2333	153.006	56.3225	71.4274	66.5628	43.9591	3 (mid)	1 (PSpc)
ENSMUSG00000090527	Aadacl2fm2	AADACL2 family member 2	0	0	0	0	1.04759	3.61753	21.4091	36.0013	5.45057	14.55	19.3247	5.49489	3 (mid)	1 (PSpc)
ENSMUSG00000091476	Catspere2	cation channel sperm associated auxiliary subunit epsilon 2	10.0692	6.24686	9.83462	6.93816	41.3799	70.5418	323.899	690.775	252.543	310.841	234.043	222.543	3 (mid)	1 (PSpc)
ENSMUSG00000093668	Pou5f2	POU domain class 5, transcription factor 2	2.15768	0.624686	0	1.98233	6.28556	18.0877	303.871	580.521	89.0259	120.368	223.308	126.383	3 (mid)	1 (PSpc)
ENSMUSG00000096472	Cdkn2d	cyclin dependent kinase inhibitor 2D	261.08	191.779	257.97	204.18	406.466	436.817	1098.77	1320.8	543.24	687.819	803.048	739.063	3 (mid)	1 (PSpc)
ENSMUSG00000096753	Fam181a	family with sequence similarity 181, member A	0	1.87406	0.75651	1.98233	41.9037	182.685	1164.38	1557.06	350.653	444.437	429.438	370.905	3 (mid)	1 (PSpc)
ENSMUSG00000103092	Pcdha5	protocadherin alpha 5	0	0	0	0	0	0	0.690617	0	1.81686	0	0	0	3 (mid)	2 (ES)
ENSMUSG00000109449	Or4k36	olfactory receptor family 4 subfamily K member 36	0	0	0	0	0	2.71315	4.83432	36.0013	21.8023	42.3273	19.3247	16.4847	3 (mid)	2 (ES)

## Sheet: Table S4
Table S4. GO enrichment analysis of the 548 TSSK2-associated mRNAs.
Biological Process, Moecular function and Cellular component.
GO_id	ontology	term	count	geneRatio	padj	gene_id	gene_name
GO:0006357	Biological process	regulation of transcription by RNA polymerase II	67	0.122263	0.04471	ENSMUSG00000000561, ENSMUSG00000000861, ENSMUSG00000002028, ENSMUSG00000003190, ENSMUSG00000003545, ENSMUSG00000006310, ENSMUSG00000006456, ENSMUSG00000009575, ENSMUSG00000009739, ENSMUSG00000009900, ENSMUSG00000011960, ENSMUSG00000014932, ENSMUSG00000015846, ENSMUSG00000018143, ENSMUSG00000018293, ENSMUSG00000021103, ENSMUSG00000021264, ENSMUSG00000021816, ENSMUSG00000022708, ENSMUSG00000022811,…	Wdr77, Bcl11a, Kmt2a, Bcl2l12, Fosb, Zbtb32, Rbm14, Cbx5, Pou6f1, Wnt3a, Ccnt1, Yes1, Rxra, Mafk, Pfn1, Mnat1, Yy1, Ppp3cb, Zbtb20, Zfp148, Gtf2e1, Prkn, Gm20517, Zeb1, Tcf7l2, Creb1, Cdc73, Pou2f1, Med27, Myef2, Gabpb1, Rprd1b, Sfpq, Mtf2, Aebp2, Mef2a, Fus, Pin1, Mlip, Nck1, Gtf2h5, Tet3, Ago2, Txnip, Htatip2, Mcph1, Zbtb37, Pura, Tgif1, Scrt1, Rlf, Mafg, Jun, Tcf4, Aym1, Zfp128, Maml3, Ssbp3, …
GO:1903508	Biological process	positive regulation of nucleic acid-templated transcription	50	0.0912409	0.00278	ENSMUSG00000000561, ENSMUSG00000002028, ENSMUSG00000003190, ENSMUSG00000003545, ENSMUSG00000006456, ENSMUSG00000009739, ENSMUSG00000009900, ENSMUSG00000011960, ENSMUSG00000014932, ENSMUSG00000015846, ENSMUSG00000018293, ENSMUSG00000018965, ENSMUSG00000021264, ENSMUSG00000021816, ENSMUSG00000022811, ENSMUSG00000023826, ENSMUSG00000023984, ENSMUSG00000024238, ENSMUSG00000024985, ENSMUSG00000025486,…	Wdr77, Kmt2a, Bcl2l12, Fosb, Rbm14, Pou6f1, Wnt3a, Ccnt1, Yes1, Rxra, Pfn1, Ywhah, Yy1, Ppp3cb, Zfp148, Prkn, Gm20517, Zeb1, Tcf7l2, Sirt3, Creb1, Cdc73, Pou2f1, Med27, Gabpb1, Rprd1b, Sfpq, Mtf2, Mef2a, Fus, Rbpms, Pin1, Nck1, Tet3, Ago2, Trp53inp2, Htatip2, Rlf, Mafg, Jun, Tcf4, Aym1, Maml3, Ssbp3, Rai1, Sox7, Mapk1, Zfp382, Med20, Gm21992
GO:0007049	Biological process	cell cycle	49	0.0894161	0.02359	ENSMUSG00000001774, ENSMUSG00000003039, ENSMUSG00000005034, ENSMUSG00000006456, ENSMUSG00000011960, ENSMUSG00000012429, ENSMUSG00000014956, ENSMUSG00000017639, ENSMUSG00000018965, ENSMUSG00000020107, ENSMUSG00000021103, ENSMUSG00000021127, ENSMUSG00000021936, ENSMUSG00000024477, ENSMUSG00000026276, ENSMUSG00000026361, ENSMUSG00000026857, ENSMUSG00000027381, ENSMUSG00000027479, ENSMUSG00000027651,…	Chordc1, Fam32a, Prkacb, Rbm14, Ccnt1, Mplkip, Ppp1cb, Rab11fip4, Ywhah, Anapc16, Mnat1, Zfp36l1, Mapk8, Pggt1b, Septin2, Cdc73, Ntmt1, Bcl2l11, Mapre1, Rprd1b, Sfpq, Xrcc2, Cdc7, Casp2, Mad2l1, Tgfa, Rad18, Gas2, Pin1, Ttc28, Foxn3, Siah1a, Anapc10, Txnip, Mcph1, Pclaf, Tardbp, Pld6, Pura, Cradd, Exd1, Jun, Ube2e2, Rad51b, Mapk1, Fbxl12, Blcap, Top1, Cdkn2d
GO:0010629	Biological process	negative regulation of gene expression	36	0.0656934	0.00853	ENSMUSG00000000861, ENSMUSG00000003190, ENSMUSG00000006134, ENSMUSG00000010554, ENSMUSG00000015846, ENSMUSG00000021127, ENSMUSG00000021264, ENSMUSG00000022708, ENSMUSG00000022811, ENSMUSG00000023826, ENSMUSG00000024109, ENSMUSG00000024268, ENSMUSG00000024764, ENSMUSG00000025958, ENSMUSG00000026511, ENSMUSG00000026565, ENSMUSG00000027201, ENSMUSG00000027313, ENSMUSG00000029439, ENSMUSG00000030795,…	Bcl11a, Bcl2l12, Crkl, Mettl16, Rxra, Zfp36l1, Yy1, Zbtb20, Zfp148, Prkn, Nrxn1, Celf4, Naa40, Creb1, Srp9, Pou2f1, Myef2, Chac1, Sfswap, Fus, Syncrip, Tent4a, Ago2, Lsm1, Zc3h7a, Tardbp, Pld6, Pura, Macir, Tgif1, Exd1, Adnp, Tcf4, Fto, Hnrnpm, Rbm4
GO:0006974	Biological process	cellular response to DNA damage stimulus	35	0.0638686	0.044	ENSMUSG00000003190, ENSMUSG00000009575, ENSMUSG00000021103, ENSMUSG00000021264, ENSMUSG00000021461, ENSMUSG00000023953, ENSMUSG00000025899, ENSMUSG00000025939, ENSMUSG00000027381, ENSMUSG00000028820, ENSMUSG00000028933, ENSMUSG00000029283, ENSMUSG00000029863, ENSMUSG00000030254, ENSMUSG00000030609, ENSMUSG00000030795, ENSMUSG00000033713, ENSMUSG00000034345, ENSMUSG00000035764, ENSMUSG00000038544,…	Bcl2l12, Cbx5, Mnat1, Yy1, Fancc, Polh, Alkbh8, Ube2w, Bcl2l11, Sfpq, Xrcc2, Cdc7, Casp2, Rad18, Aen, Fus, Foxn3, Gtf2h5, Fbxo45, Inip, Pclaf, Ino80d, Sem1, Cradd, Commd1, Fto, Ube2e2, Rad51b, Armt1, Mapk1, Macrod2, Nsmce3, Ube2d3, Alkbh1, Cdkn2d
GO:0016567	Biological process	protein ubiquitination	34	0.0620438	0.00917	ENSMUSG00000015478, ENSMUSG00000020107, ENSMUSG00000020460, ENSMUSG00000021936, ENSMUSG00000022365, ENSMUSG00000023826, ENSMUSG00000025939, ENSMUSG00000026311, ENSMUSG00000026361, ENSMUSG00000026799, ENSMUSG00000028098, ENSMUSG00000029910, ENSMUSG00000030254, ENSMUSG00000032171, ENSMUSG00000033545, ENSMUSG00000034177, ENSMUSG00000034686, ENSMUSG00000035764, ENSMUSG00000036840, ENSMUSG00000036977,…	Rnf5, Anapc16, Rps27a, Mapk8, Derl1, Prkn, Ube2w, Asb1, Cdc73, Med27, Rnf115, Mad2l1, Rad18, Pin1, Znrf1, Rnf43, Prr7, Fbxo45, Siah1a, Anapc10, Trim14, Rnf152, Socs4, Rspry1, Commd1, Gan, Rnf103, Ube2e2, Msl2, Fbxl12, Rnf121, Nsmce3, Ube2d3, Med20
GO:0007156	Biological process	homophilic cell adhesion via plasma membrane adhesion molecules	25	0.0456204	9.3e-13	ENSMUSG00000007440, ENSMUSG00000023036, ENSMUSG00000034275, ENSMUSG00000102206, ENSMUSG00000102312, ENSMUSG00000102428, ENSMUSG00000102440, ENSMUSG00000102543, ENSMUSG00000102697, ENSMUSG00000102742, ENSMUSG00000102918, ENSMUSG00000103088, ENSMUSG00000103092, ENSMUSG00000103255, ENSMUSG00000103310, ENSMUSG00000103472, ENSMUSG00000103585, ENSMUSG00000103707, ENSMUSG00000103749, ENSMUSG00000103770,…	Pcdha10, Pcdhgc4, Igsf9b, Pcdha11, Pcdha3, Pcdhga12, Pcdhga9, Pcdhgc5, Pcdhac2, Pcdhga11, Pcdhgc3, Pcdhgb6, Pcdha5, Pcdhac1, Pcdha12, Pcdhga7, Pcdhgb4, Pcdha6, Pcdhgb5, Pcdha9, Pcdha8, Pcdhga8, Pcdhgb7, Pcdha2, Pcdha7
GO:0008380	Biological process	RNA splicing	25	0.0456204	0.01815	ENSMUSG00000010554, ENSMUSG00000020069, ENSMUSG00000020180, ENSMUSG00000021431, ENSMUSG00000021938, ENSMUSG00000024188, ENSMUSG00000024268, ENSMUSG00000024384, ENSMUSG00000028820, ENSMUSG00000029439, ENSMUSG00000029817, ENSMUSG00000029823, ENSMUSG00000030795, ENSMUSG00000032423, ENSMUSG00000033565, ENSMUSG00000037296, ENSMUSG00000041459, ENSMUSG00000046667, ENSMUSG00000052137, ENSMUSG00000059208,…	Mettl16, Hnrnph3, Snrpd3, Snrnp48, Pspc1, Luc7l, Celf4, Iws1, Sfpq, Sfswap, Tra2a, Luc7l2, Fus, Syncrip, Rbfox2, Lsm1, Tardbp, Rbm12b1, Rbm12b2, Hnrnpm, Ahnak, Srsf3, Rbm12, Rbm4, Gm21992
GO:0031647	Biological process	regulation of protein stability	17	0.0310219	0.02365	ENSMUSG00000015478, ENSMUSG00000017376, ENSMUSG00000018293, ENSMUSG00000022174, ENSMUSG00000022365, ENSMUSG00000022827, ENSMUSG00000023826, ENSMUSG00000025958, ENSMUSG00000026361, ENSMUSG00000028998, ENSMUSG00000032171, ENSMUSG00000032434, ENSMUSG00000034101, ENSMUSG00000036840, ENSMUSG00000041459, ENSMUSG00000051355, ENSMUSG00000063358	Rnf5, Nlk, Pfn1, Dad1, Derl1, Rabl3, Prkn, Creb1, Cdc73, Tomm7, Pin1, Cmtm6, Ctnnd1, Siah1a, Tardbp, Commd1, Mapk1
GO:0050808	Biological process	synapse organization	15	0.0273723	0.02049	ENSMUSG00000006134, ENSMUSG00000009900, ENSMUSG00000018293, ENSMUSG00000023036, ENSMUSG00000024109, ENSMUSG00000028347, ENSMUSG00000028945, ENSMUSG00000032171, ENSMUSG00000035764, ENSMUSG00000040003, ENSMUSG00000051149, ENSMUSG00000057531, ENSMUSG00000066392, ENSMUSG00000102543, ENSMUSG00000102918	Crkl, Wnt3a, Pfn1, Pcdhgc4, Nrxn1, Tmeff1, Rheb, Pin1, Fbxo45, Magi2, Adnp, Dtnbp1, Nrxn3, Pcdhgc5, Pcdhgc3
GO:0043010	Biological process	camera-type eye development	13	0.0237226	0.04064	ENSMUSG00000015846, ENSMUSG00000017639, ENSMUSG00000021264, ENSMUSG00000024238, ENSMUSG00000024268, ENSMUSG00000026273, ENSMUSG00000026565, ENSMUSG00000026819, ENSMUSG00000029863, ENSMUSG00000036480, ENSMUSG00000047407, ENSMUSG00000052684, ENSMUSG00000072772	Rxra, Rab11fip4, Yy1, Zeb1, Celf4, Mterf4, Pou2f1, Slc25a25, Casp2, Prss56, Tgif1, Jun, Grcc10
GO:0043484	Biological process	regulation of RNA splicing	12	0.0218978	5.5e-05	ENSMUSG00000010554, ENSMUSG00000020069, ENSMUSG00000024268, ENSMUSG00000029439, ENSMUSG00000030795, ENSMUSG00000033565, ENSMUSG00000046667, ENSMUSG00000052137, ENSMUSG00000069833, ENSMUSG00000071172, ENSMUSG00000089824, ENSMUSG00000094936	Mettl16, Hnrnph3, Celf4, Sfswap, Fus, Rbfox2, Rbm12b1, Rbm12b2, Ahnak, Srsf3, Rbm12, Rbm4
GO:0006479	Biological process	protein methylation	12	0.0218978	0.03447	ENSMUSG00000002028, ENSMUSG00000020180, ENSMUSG00000020257, ENSMUSG00000024201, ENSMUSG00000024384, ENSMUSG00000026857, ENSMUSG00000027589, ENSMUSG00000029267, ENSMUSG00000034832, ENSMUSG00000049878, ENSMUSG00000061759, ENSMUSG00000071037	Kmt2a, Snrpd3, Wdr82, Kdm4b, Iws1, Ntmt1, Pcmtd2, Mtf2, Tet3, Rlf, Armt1, Camkmt
GO:0071560	Biological process	cellular response to transforming growth factor beta stimulus	11	0.020073	0.00871	ENSMUSG00000006134, ENSMUSG00000014932, ENSMUSG00000017376, ENSMUSG00000017776, ENSMUSG00000021127, ENSMUSG00000024238, ENSMUSG00000025958, ENSMUSG00000026383, ENSMUSG00000032171, ENSMUSG00000040717, ENSMUSG00000052684	Crkl, Yes1, Nlk, Crk, Zfp36l1, Zeb1, Creb1, Epb41l5, Pin1, Il17rd, Jun
GO:0060828	Biological process	regulation of canonical Wnt signaling pathway	10	0.0182482	0.04636	ENSMUSG00000001105, ENSMUSG00000009900, ENSMUSG00000023826, ENSMUSG00000024985, ENSMUSG00000030956, ENSMUSG00000032171, ENSMUSG00000034101, ENSMUSG00000043252, ENSMUSG00000063060, ENSMUSG00000087370	Ift20, Wnt3a, Prkn, Tcf7l2, Fam53b, Pin1, Ctnnd1, Tmem64, Sox7, Tmem170b
GO:0090305	Biological process	nucleic acid phosphodiester bond hydrolysis	10	0.0182482	0.04792	ENSMUSG00000030609, ENSMUSG00000032026, ENSMUSG00000035164, ENSMUSG00000036698, ENSMUSG00000038628, ENSMUSG00000042787, ENSMUSG00000043648, ENSMUSG00000048647, ENSMUSG00000050751, ENSMUSG00000073678	Aen, Rexo2, Zc3h12c, Ago2, Polr3k, Exog, Pld6, Exd1, Pgbd5, Pgap1
GO:0032092	Biological process	positive regulation of protein binding	9	0.0164234	0.00231	ENSMUSG00000000600, ENSMUSG00000009900, ENSMUSG00000022365, ENSMUSG00000023826, ENSMUSG00000024985, ENSMUSG00000026383, ENSMUSG00000027479, ENSMUSG00000032171, ENSMUSG00000083012	Krit1, Wnt3a, Derl1, Prkn, Tcf7l2, Epb41l5, Mapre1, Pin1, Fam220a
GO:0048813	Biological process	dendrite morphogenesis	8	0.0145985	0.0052	ENSMUSG00000018965, ENSMUSG00000021936, ENSMUSG00000030557, ENSMUSG00000033565, ENSMUSG00000036473, ENSMUSG00000038827, ENSMUSG00000057531, ENSMUSG00000058835	Ywhah, Mapk8, Mef2a, Rbfox2, Tbc1d24, Abitram, Dtnbp1, Abi1
GO:0009411	Biological process	response to UV	8	0.0145985	0.03157	ENSMUSG00000021264, ENSMUSG00000021936, ENSMUSG00000023953, ENSMUSG00000030254, ENSMUSG00000036091, ENSMUSG00000040204, ENSMUSG00000070520, ENSMUSG00000096472	Yy1, Mapk8, Polh, Rad18, Hyal3, Pclaf, Nsmce3, Cdkn2d
GO:0070936	Biological process	protein K48-linked ubiquitination	7	0.0127737	0.00098	ENSMUSG00000015478, ENSMUSG00000023826, ENSMUSG00000028098, ENSMUSG00000033545, ENSMUSG00000047496, ENSMUSG00000058317, ENSMUSG00000078578	Rnf5, Prkn, Rnf115, Znrf1, Rnf152, Ube2e2, Ube2d3
GO:0000380	Biological process	alternative mRNA splicing, via spliceosome	7	0.0127737	0.00288	ENSMUSG00000024268, ENSMUSG00000028820, ENSMUSG00000029439, ENSMUSG00000033565, ENSMUSG00000059208, ENSMUSG00000071172, ENSMUSG00000094936	Celf4, Sfpq, Sfswap, Rbfox2, Hnrnpm, Srsf3, Rbm4
GO:2000146	Biological process	negative regulation of cell motility	7	0.0127737	0.00471	ENSMUSG00000000600, ENSMUSG00000001666, ENSMUSG00000017776, ENSMUSG00000032171, ENSMUSG00000040003, ENSMUSG00000044768, ENSMUSG00000074227	Krit1, Ddt, Crk, Pin1, Magi2, Macir, Spint2
GO:0000724	Biological process	double-strand break repair via homologous recombination	7	0.0127737	0.03258	ENSMUSG00000021264, ENSMUSG00000028820, ENSMUSG00000028933, ENSMUSG00000029283, ENSMUSG00000030795, ENSMUSG00000042541, ENSMUSG00000059060	Yy1, Sfpq, Xrcc2, Cdc7, Fus, Sem1, Rad51b
GO:0031648	Biological process	protein destabilization	6	0.0109489	0.0015	ENSMUSG00000015478, ENSMUSG00000022365, ENSMUSG00000023826, ENSMUSG00000026361, ENSMUSG00000036840, ENSMUSG00000051355	Rnf5, Derl1, Prkn, Cdc73, Siah1a, Commd1
GO:0032091	Biological process	negative regulation of protein binding	6	0.0109489	0.03085	ENSMUSG00000021936, ENSMUSG00000026383, ENSMUSG00000032171, ENSMUSG00000051149, ENSMUSG00000053205, ENSMUSG00000057531	Mapk8, Epb41l5, Pin1, Adnp, Styx, Dtnbp1
GO:0070979	Biological process	protein K11-linked ubiquitination	5	0.00912409	0.0007	ENSMUSG00000023826, ENSMUSG00000025939, ENSMUSG00000036977, ENSMUSG00000058317, ENSMUSG00000078578	Prkn, Ube2w, Anapc10, Ube2e2, Ube2d3
GO:0071276	Biological process	cellular response to cadmium ion	5	0.00912409	0.00082	ENSMUSG00000021936, ENSMUSG00000031762, ENSMUSG00000052684, ENSMUSG00000063358, ENSMUSG00000078578	Mapk8, Mt2, Jun, Mapk1, Ube2d3
GO:0070534	Biological process	protein K63-linked ubiquitination	5	0.00912409	0.01119	ENSMUSG00000015478, ENSMUSG00000023826, ENSMUSG00000028098, ENSMUSG00000047496, ENSMUSG00000058317	Rnf5, Prkn, Rnf115, Rnf152, Ube2e2
GO:0097237	Biological process	cellular response to toxic substance	5	0.00912409	0.0121	ENSMUSG00000021461, ENSMUSG00000023826, ENSMUSG00000024953, ENSMUSG00000035681, ENSMUSG00000038332	Fancc, Prkn, Prdx5, Kcnc2, Sesn1
GO:0032922	Biological process	circadian regulation of gene expression	5	0.00912409	0.01827	ENSMUSG00000002028, ENSMUSG00000014956, ENSMUSG00000062115, ENSMUSG00000070544, ENSMUSG00000094936	Kmt2a, Ppp1cb, Rai1, Top1, Rbm4
GO:0006513	Biological process	protein monoubiquitination	5	0.00912409	0.02057	ENSMUSG00000023826, ENSMUSG00000025939, ENSMUSG00000026361, ENSMUSG00000030254, ENSMUSG00000078578	Prkn, Ube2w, Cdc73, Rad18, Ube2d3
GO:0034614	Biological process	cellular response to reactive oxygen species	5	0.00912409	0.03872	ENSMUSG00000021461, ENSMUSG00000021936, ENSMUSG00000024953, ENSMUSG00000052684, ENSMUSG00000063358	Fancc, Mapk8, Prdx5, Jun, Mapk1
GO:0002262	Biological process	myeloid cell homeostasis	5	0.00912409	0.04691	ENSMUSG00000021127, ENSMUSG00000021461, ENSMUSG00000027381, ENSMUSG00000031990, ENSMUSG00000033565	Zfp36l1, Fancc, Bcl2l11, Jam3, Rbfox2
GO:0043525	Biological process	positive regulation of neuron apoptotic process	5	0.00912409	0.04828	ENSMUSG00000021936, ENSMUSG00000027381, ENSMUSG00000029863, ENSMUSG00000032171, ENSMUSG00000052684	Mapk8, Bcl2l11, Casp2, Pin1, Jun
GO:0006448	Biological process	regulation of translational elongation	5	0.00912409	0.04917	ENSMUSG00000026511, ENSMUSG00000050192, ENSMUSG00000057147, ENSMUSG00000078789, ENSMUSG00000079036	Srp9, Eif5a2, Dph6, Dph1, Alkbh1
GO:0097150	Biological process	neuronal stem cell population maintenance	4	0.00729927	0.00278	ENSMUSG00000021461, ENSMUSG00000021936, ENSMUSG00000037234, ENSMUSG00000039842	Fancc, Mapk8, Hook3, Mcph1
GO:0046605	Biological process	regulation of centrosome cycle	4	0.00729927	0.00594	ENSMUSG00000001774, ENSMUSG00000006456, ENSMUSG00000021936, ENSMUSG00000039842	Chordc1, Rbm14, Mapk8, Mcph1
GO:0071539	Biological process	protein localization to centrosome	4	0.00729927	0.00898	ENSMUSG00000022833, ENSMUSG00000027479, ENSMUSG00000037234, ENSMUSG00000039842	Ccdc14, Mapre1, Hook3, Mcph1
GO:0006376	Biological process	mRNA splice site selection	4	0.00729927	0.02134	ENSMUSG00000024188, ENSMUSG00000024268, ENSMUSG00000029439, ENSMUSG00000029823	Luc7l, Celf4, Sfswap, Luc7l2
GO:0034067	Biological process	protein localization to Golgi apparatus	4	0.00729927	0.02918	ENSMUSG00000001105, ENSMUSG00000017418, ENSMUSG00000027739, ENSMUSG00000045503	Ift20, Arl5b, Rab33b, Sys1
GO:0006506	Biological process	GPI anchor biosynthetic process	4	0.00729927	0.0321	ENSMUSG00000039047, ENSMUSG00000043257, ENSMUSG00000073678, ENSMUSG00000078919	Pigk, Pigv, Pgap1, Dpm1
GO:0099527	Biological process	postsynapse to nucleus signaling pathway	3	0.00547445	0.00291	ENSMUSG00000009900, ENSMUSG00000034686, ENSMUSG00000058835	Wnt3a, Prr7, Abi1
GO:0071732	Biological process	cellular response to nitric oxide	3	0.00547445	0.00819	ENSMUSG00000017776, ENSMUSG00000021936, ENSMUSG00000035681	Crk, Mapk8, Kcnc2
GO:0080182	Biological process	histone H3-K4 trimethylation	3	0.00547445	0.01125	ENSMUSG00000002028, ENSMUSG00000020257, ENSMUSG00000034832	Kmt2a, Wdr82, Tet3
GO:0030641	Biological process	regulation of cellular pH	3	0.00547445	0.01215	ENSMUSG00000051510, ENSMUSG00000063358, ENSMUSG00000079477	Mafg, Mapk1, Rab7
GO:0007315	Biological process	pole plasm assembly	3	0.00547445	0.02497	ENSMUSG00000000561, ENSMUSG00000043648, ENSMUSG00000060985	Wdr77, Pld6, Tdrd5
GO:0044342	Biological process	type B pancreatic cell proliferation	3	0.00547445	0.02962	ENSMUSG00000009900, ENSMUSG00000017493, ENSMUSG00000039197	Wnt3a, Igfbp4, Adk
GO:0002092	Biological process	positive regulation of receptor internalization	3	0.00547445	0.03224	ENSMUSG00000009900, ENSMUSG00000040003, ENSMUSG00000057531	Wnt3a, Magi2, Dtnbp1
GO:0043153	Biological process	entrainment of circadian clock by photoperiod	3	0.00547445	0.03531	ENSMUSG00000014956, ENSMUSG00000066892, ENSMUSG00000094936	Ppp1cb, Fbxl12, Rbm4
GO:0034453	Biological process	microtubule anchoring	3	0.00547445	0.04665	ENSMUSG00000022677, ENSMUSG00000037234, ENSMUSG00000038570	Cep20, Hook3, Saxo2
GO:0016339	Biological process	calcium-dependent cell-cell adhesion via plasma membrane cell adhesion molecules	3	0.00547445	0.04902	ENSMUSG00000024109, ENSMUSG00000102428, ENSMUSG00000102918	Nrxn1, Pcdhga12, Pcdhgc3
GO:0030719	Biological process	P granule organization	2	0.00364964	0.00063	ENSMUSG00000043648, ENSMUSG00000060985	Pld6, Tdrd5
GO:0042245	Biological process	RNA repair	2	0.00364964	0.00063	ENSMUSG00000055932, ENSMUSG00000079036	Fto, Alkbh1
GO:0015798	Biological process	myo-inositol transport	2	0.00364964	0.00185	ENSMUSG00000073678, ENSMUSG00000089774	Pgap1, Slc5a3
GO:0035685	Biological process	helper T cell diapedesis	2	0.00364964	0.00185	ENSMUSG00000006134, ENSMUSG00000017776	Crkl, Crk
GO:0071242	Biological process	cellular response to ammonium ion	2	0.00364964	0.00185	ENSMUSG00000035681, ENSMUSG00000056258	Kcnc2, Kcnq3
GO:0098749	Biological process	cerebellar neuron development	2	0.00364964	0.00185	ENSMUSG00000006134, ENSMUSG00000017776	Crkl, Crk
GO:1903542	Biological process	negative regulation of exosomal secretion	2	0.00364964	0.00185	ENSMUSG00000023826, ENSMUSG00000079477	Prkn, Rab7
GO:2000815	Biological process	regulation of mRNA stability involved in response to oxidative stress	2	0.00364964	0.00185	ENSMUSG00000027201, ENSMUSG00000059208	Myef2, Hnrnpm
GO:0060528	Biological process	secretory columnal luminar epithelial cell differentiation involved in prostate glandular acinus development	2	0.00364964	0.00364	ENSMUSG00000000561, ENSMUSG00000015846	Wdr77, Rxra
GO:0010636	Biological process	positive regulation of mitochondrial fusion	2	0.00364964	0.00596	ENSMUSG00000023826, ENSMUSG00000043648	Prkn, Pld6
GO:0097118	Biological process	neuroligin clustering involved in postsynaptic membrane assembly	2	0.00364964	0.00596	ENSMUSG00000024109, ENSMUSG00000040003	Nrxn1, Magi2
GO:1990441	Biological process	negative regulation of transcription from RNA polymerase II promoter in response to endoplasmic reticulum stress	2	0.00364964	0.00596	ENSMUSG00000032475, ENSMUSG00000052684	Nck1, Jun
GO:0006307	Biological process	DNA dealkylation involved in DNA repair	2	0.00364964	0.01211	ENSMUSG00000055932, ENSMUSG00000079036	Fto, Alkbh1
GO:0017183	Biological process	peptidyl-diphthamide biosynthetic process from peptidyl-histidine	2	0.00364964	0.01211	ENSMUSG00000057147, ENSMUSG00000078789	Dph6, Dph1
GO:0038026	Biological process	reelin-mediated signaling pathway	2	0.00364964	0.01211	ENSMUSG00000006134, ENSMUSG00000017776	Crkl, Crk
GO:0098967	Biological process	exocytic insertion of neurotransmitter receptor to postsynaptic membrane	2	0.00364964	0.01211	ENSMUSG00000020894, ENSMUSG00000027287	Vamp2, Snap23
GO:1905232	Biological process	cellular response to L-glutamate	2	0.00364964	0.01211	ENSMUSG00000000861, ENSMUSG00000023826	Bcl11a, Prkn
GO:0034379	Biological process	very-low-density lipoprotein particle assembly	2	0.00364964	0.01588	ENSMUSG00000022555, ENSMUSG00000026600	Dgat1, Soat1
GO:0045039	Biological process	protein insertion into mitochondrial inner membrane	2	0.00364964	0.01588	ENSMUSG00000027076, ENSMUSG00000048429	Timm10, Timm29
GO:0097692	Biological process	histone H3-K4 monomethylation	2	0.00364964	0.01588	ENSMUSG00000002028, ENSMUSG00000049878	Kmt2a, Rlf
GO:0006012	Biological process	galactose metabolic process	2	0.00364964	0.02009	ENSMUSG00000027207, ENSMUSG00000028413	Galk2, B4galt1
GO:0006977	Biological process	DNA damage response, signal transduction by p53 class mediator resulting in cell cycle arrest	2	0.00364964	0.0247	ENSMUSG00000029863, ENSMUSG00000045867	Casp2, Cradd
GO:0007341	Biological process	penetration of zona pellucida	2	0.00364964	0.0247	ENSMUSG00000028413, ENSMUSG00000036091	B4galt1, Hyal3
GO:0018243	Biological process	protein O-linked glycosylation via threonine	2	0.00364964	0.0247	ENSMUSG00000038072, ENSMUSG00000090035	Galnt11, Galnt4
GO:0045657	Biological process	positive regulation of monocyte differentiation	2	0.00364964	0.0247	ENSMUSG00000021127, ENSMUSG00000052684	Zfp36l1, Jun
GO:0006646	Biological process	phosphatidylethanolamine biosynthetic process	2	0.00364964	0.02969	ENSMUSG00000030275, ENSMUSG00000075703	Etnk1, Selenoi
GO:0035278	Biological process	miRNA-mediated gene silencing by inhibition of translation	2	0.00364964	0.02969	ENSMUSG00000036698, ENSMUSG00000094936	Ago2, Rbm4
GO:0071044	Biological process	histone mRNA catabolic process	2	0.00364964	0.03505	ENSMUSG00000034575, ENSMUSG00000037296	Tent4a, Lsm1
GO:0071712	Biological process	ER-associated misfolded protein catabolic process	2	0.00364964	0.03505	ENSMUSG00000015478, ENSMUSG00000022365	Rnf5, Derl1
GO:0090394	Biological process	negative regulation of excitatory postsynaptic potential	2	0.00364964	0.03505	ENSMUSG00000023826, ENSMUSG00000024268	Prkn, Celf4
GO:1990314	Biological process	cellular response to insulin-like growth factor stimulus	2	0.00364964	0.03505	ENSMUSG00000017776, ENSMUSG00000025958	Crk, Creb1
GO:0034587	Biological process	piRNA processing	2	0.00364964	0.04676	ENSMUSG00000043648, ENSMUSG00000048647	Pld6, Exd1
GO:0035745	Biological process	T-helper 2 cell cytokine production	2	0.00364964	0.04676	ENSMUSG00000050377, ENSMUSG00000056268	Il31ra, Dennd1b
GO:0043922	Biological process	negative regulation by host of viral transcription	2	0.00364964	0.04676	ENSMUSG00000041459, ENSMUSG00000052684	Tardbp, Jun
GO:0045947	Biological process	negative regulation of translational initiation	2	0.00364964	0.04676	ENSMUSG00000036698, ENSMUSG00000094936	Ago2, Rbm4
GO:0035728	Biological process	response to hepatocyte growth factor	2	0.00364964	0.04945	ENSMUSG00000017776, ENSMUSG00000025958	Crk, Creb1
GO:0001113	Biological process	transcription open complex formation at RNA polymerase II promoter	1	0.00182482	0.02506	ENSMUSG00000022828	Gtf2e1
GO:0002503	Biological process	peptide antigen assembly with MHC class II protein complex	1	0.00182482	0.02506	ENSMUSG00000037649	H2-DMa
GO:0003136	Biological process	negative regulation of heart induction by canonical Wnt signaling pathway	1	0.00182482	0.02506	ENSMUSG00000009900	Wnt3a
GO:0006175	Biological process	dATP biosynthetic process	1	0.00182482	0.02506	ENSMUSG00000039197	Adk
GO:0006294	Biological process	nucleotide-excision repair, preincision complex assembly	1	0.00182482	0.02506	ENSMUSG00000034345	Gtf2h5
GO:0006386	Biological process	termination of RNA polymerase III transcription	1	0.00182482	0.02506	ENSMUSG00000038628	Polr3k
GO:0009229	Biological process	thiamine diphosphate biosynthetic process	1	0.00182482	0.02506	ENSMUSG00000029735	Tpk1
GO:0018012	Biological process	N-terminal peptidyl-alanine trimethylation	1	0.00182482	0.02506	ENSMUSG00000026857	Ntmt1
GO:0018013	Biological process	N-terminal peptidyl-glycine methylation	1	0.00182482	0.02506	ENSMUSG00000026857	Ntmt1
GO:0018016	Biological process	N-terminal peptidyl-proline dimethylation	1	0.00182482	0.02506	ENSMUSG00000026857	Ntmt1
GO:0021501	Biological process	prechordal plate formation	1	0.00182482	0.02506	ENSMUSG00000061887	Ssbp3
GO:0021547	Biological process	midbrain-hindbrain boundary initiation	1	0.00182482	0.02506	ENSMUSG00000061887	Ssbp3
GO:0021874	Biological process	Wnt signaling pathway involved in forebrain neuroblast division	1	0.00182482	0.02506	ENSMUSG00000009900	Wnt3a
GO:0034670	Biological process	chemotaxis to arachidonic acid	1	0.00182482	0.02506	ENSMUSG00000025958	Creb1
GO:0035572	Biological process	N-terminal peptidyl-serine dimethylation	1	0.00182482	0.02506	ENSMUSG00000026857	Ntmt1
GO:0035573	Biological process	N-terminal peptidyl-serine trimethylation	1	0.00182482	0.02506	ENSMUSG00000026857	Ntmt1
GO:0036372	Biological process	opsin transport	1	0.00182482	0.02506	ENSMUSG00000001105	Ift20
GO:0048337	Biological process	positive regulation of mesodermal cell fate specification	1	0.00182482	0.02506	ENSMUSG00000009900	Wnt3a
GO:0060386	Biological process	synapse assembly involved in innervation	1	0.00182482	0.02506	ENSMUSG00000035764	Fbxo45
GO:0060785	Biological process	regulation of apoptosis involved in tissue homeostasis	1	0.00182482	0.02506	ENSMUSG00000024953	Prdx5
GO:0071765	Biological process	nuclear inner membrane organization	1	0.00182482	0.02506	ENSMUSG00000041459	Tardbp
GO:0090126	Biological process	protein-containing complex assembly involved in synapse maturation	1	0.00182482	0.02506	ENSMUSG00000024109	Nrxn1
GO:0090138	Biological process	regulation of actin cytoskeleton organization by cell-cell adhesion	1	0.00182482	0.02506	ENSMUSG00000031990	Jam3
GO:0090625	Biological process	siRNA-mediated gene silencing by mRNA destabilization	1	0.00182482	0.02506	ENSMUSG00000036698	Ago2
GO:0090676	Biological process	calcium ion transmembrane transport via low voltage-gated calcium channel	1	0.00182482	0.02506	ENSMUSG00000009900	Wnt3a
GO:0097403	Biological process	cellular response to raffinose	1	0.00182482	0.02506	ENSMUSG00000021127	Zfp36l1
GO:0098038	Biological process	non-replicative transposition, DNA-mediated	1	0.00182482	0.02506	ENSMUSG00000050751	Pgbd5
GO:1902553	Biological process	positive regulation of catalase activity	1	0.00182482	0.02506	ENSMUSG00000025486	Sirt3
GO:1902866	Biological process	regulation of retina development in camera-type eye	1	0.00182482	0.02506	ENSMUSG00000024268	Celf4
GO:1903434	Biological process	negative regulation of constitutive secretory pathway	1	0.00182482	0.02506	ENSMUSG00000027739	Rab33b
GO:1903452	Biological process	positive regulation of G1 to G0 transition	1	0.00182482	0.02506	ENSMUSG00000017639	Rab11fip4
GO:1903676	Biological process	positive regulation of cap-dependent translational initiation	1	0.00182482	0.02506	ENSMUSG00000032475	Nck1
GO:1904800	Biological process	negative regulation of neuron remodeling	1	0.00182482	0.02506	ENSMUSG00000000861	Bcl11a
GO:1905366	Biological process	negative regulation of intralumenal vesicle formation	1	0.00182482	0.02506	ENSMUSG00000023826	Prkn
GO:1905869	Biological process	negative regulation of 3'-UTR-mediated mRNA stabilization	1	0.00182482	0.02506	ENSMUSG00000010554	Mettl16
GO:1990983	Biological process	tRNA demethylation	1	0.00182482	0.02506	ENSMUSG00000079036	Alkbh1
GO:2000081	Biological process	positive regulation of canonical Wnt signaling pathway involved in controlling type B pancreatic cell proliferation	1	0.00182482	0.02506	ENSMUSG00000009900	Wnt3a
GO:2001040	Biological process	positive regulation of cellular response to drug	1	0.00182482	0.02506	ENSMUSG00000002028	Kmt2a
GO:0001544	Biological process	initiation of primordial ovarian follicle growth	1	0.00182482	0.0495	ENSMUSG00000030498	Gas2
[truncated: 149 more rows]

## Sheet: Table S5
Table S5. GO enrichment analysis of the 247 TSSK2-associated mRNAs in the "Pre-meiotic" expression group (expression peaking in pre-meiotic and early meiotic cells)
[truncated: 310 more rows]

[truncated: 4 more sheets: Table S6, Table S7, Table S8, Table S9]
